# Supplementary material for: Replicating shear-mediated self-assembly of spider silk through microfluidics
Source: Nat Commun. 2024 Jan 15;15:527. doi: 10.1038/s41467-024-44733-1 (PMC10789810; doi:10.1038/s41467-024-44733-1)
Supplement: Supplementary file 9 — Source Data [file 41467_2024_44733_MOESM9_ESM.xlsx]

## Sheet: Fig. 3b
	N-R12-C /pH5		N-R12-C(xA)/pH5	N-R12-C /pH7	N-R12-C(xA)/pH7	MEOH treatment
498.045	168.976	498.038	185.032	160.591	244.721	212.906
500.186	168.976	500.179	185.032	160.591	296.861	216.7
502.326	176.141	502.32	304.636	234.805	281.068	212.906
504.466	294.039	504.459	341.158	209.732	357.341	258.193
506.605	458.1	506.598	440.777	318.273	434.681	241.564
508.743	561.323	508.736	538.461	365.11	518.088	302.946
510.881	651.708	510.874	613.502	564.847	641.562	366.139
513.018	815.253	513.011	747.896	676.28	707.104	420.242
515.154	877.957	515.147	845.643	765.811	830.713	490.255
517.289	931.819	517.283	865.738	923.441	892.137	625.065
519.424	1028.01	519.417	888.718	941.037	974.951	652.883
521.558	1042.34	521.551	888.953	1011.01	955.835	612.789
523.692	918.83	523.685	826.572	1015.05	935.787	654.783
525.824	888.468	525.817	839.383	962.984	931.809	652.865
527.957	834.26	527.949	864.531	908.252	943.9	652.035
530.088	858.203	530.081	969.013	824.557	959.062	629.269
532.219	862.297	532.211	887.829	810.958	986.294	634.372
534.348	803.541	534.341	899.976	801.453	1006.6	615.589
536.478	850	536.47	889.156	757.006	978.415	685.195
538.606	805.165	538.599	918.757	729.596	1016.93	659.887
540.734	843.001	540.727	890.836	731.281	1026.52	597.666
542.861	827.983	542.854	869.611	717.06	1042.18	602.531
544.988	742.11	544.98	859.706	731.233	978.913	635.482
547.114	761.382	547.106	852.119	761.56	1030.72	580.519
549.239	692.798	549.231	780.85	653.113	1006.6	594.642
551.364	717.357	551.356	782.896	663.359	968.551	617.85
553.487	720.058	553.479	820.256	668.698	940.578	576.523
555.61	664.844	555.602	746.928	656.129	951.856	586.988
557.733	656.009	557.725	648.854	695.653	933.107	629.537
559.854	648.273	559.846	693.802	613.269	966.434	627.172
561.975	633.675	561.967	734.708	632.976	919.837	545.891
564.096	580.217	564.088	754.919	571.775	903.316	533.695
566.215	496.896	566.207	651.433	597.593	850.872	554.583
568.334	557.712	568.326	539.249	579.719	855.506	465.556
570.453	510.665	570.444	507.365	534.882	774.216	457.613
572.57	518.754	572.562	506.781	403.136	766.005	469.479
574.687	467.978	574.679	344.495	432.48	698.819	446.289
576.803	386.83	576.795	354.449	357.914	637.844	343.682
578.919	337.456	578.91	447.684	415.438	554.95	427.158
581.034	374.216	581.025	345.303	310.052	492.136	371.719
583.148	298.109	583.139	345.487	302.756	439.402	302.363
585.261	324.133	585.253	293.962	256.178	426.75	330.09
587.374	310.96	587.365	297.191	271.91	387.18	311.901
589.486	264.319	589.477	371.79	198.463	319.692	276.795
591.598	251.812	591.589	238.683	195.612	322.274	249.496
593.708	273.438	593.699	219.867	193.85	302.786	268.977
595.818	278.198	595.809	255.342	194.177	320.059	274.204
597.928	257.96	597.919	237.106	160.591	326.822	267.513
600.036	274.023	600.028	277.158	177.964	312.668	212.906
602.144	240.213	602.135	207.117	187.703	297.6	236.294
604.252	236.531	604.243	254.435	178.54	285.618	237.85
606.358	168.976	606.349	185.032	191.774	244.721	213.315
608.464	208.314	608.455	220.311	163.308	270.743	240.227
610.57	199.257	610.561	246.47	171.74	268.835	245.414
612.674	266.65	612.665	472.953	252.877	356.996	276.507
614.778	374.192	614.769	437.435	307.113	367.228	283.507
616.881	463.881	616.872	475.907	299.448	448.798	406.577
618.984	380.717	618.975	479.383	429.881	496.172	485.295
621.086	242.699	621.076	393.08	398.412	408.616	454.918
623.187	184.826	623.178	283.227	375.679	333.438	333.566
625.288	185.098	625.278	274.702	385.516	244.721	276.306
627.388	185.514	627.378	333.506	298.252	251.344	321.137
629.487	201.674	629.477	293.634	325.212	288.742	303.059
631.585	279.617	631.575	220.087	301.644	253.198	293.072
633.683	318.601	633.673	364.412	306.853	298.71	372.175
635.78	399.725	635.77	497.388	358.158	398.28	361.368
637.877	542.989	637.867	645.86	500.559	547.908	433.526
639.972	604.392	639.962	743.843	581.054	679.592	546.416
642.068	349.933	642.058	464.507	599.644	621.335	671.038
644.162	277.481	644.152	239.179	423.329	410.134	491.307
646.256	275.16	646.246	290.162	296.108	312.991	409.948
648.349	168.976	648.339	267.454	216.896	244.721	316.677
650.441	199.935	650.431	263.053	236.441	310.991	301.495
652.533	298.158	652.523	256.959	205.975	305.134	238.401
654.624	220.543	654.614	280.17	239.949	290.335	234.396
656.715	275.088	656.704	267.684	234.195	287.592	270.478
658.804	246.792	658.794	239.5	227.534	273.908	297.648
660.893	273.654	660.883	287.726	242.965	292.28	212.906
662.982	240.673	662.971	185.032	204.489	320.71	230.107
665.069	285.813	665.059	318.311	253.104	332.599	249.706
667.156	330.989	667.146	370.18	191.812	320.605	252.966
669.243	466.32	669.232	373.781	255.611	366.658	287.448
671.328	316.805	671.318	414.745	240.501	419.768	263.134
673.413	184.235	673.403	344.071	252.482	390.438	267.467
675.498	182.178	675.487	343.755	222.074	323.445	250.369
677.582	237.272	677.571	289.796	244.971	286.785	255.191
679.664	195.516	679.654	310.19	327.315	279.183	279.125
681.747	232.909	681.736	237.936	364.75	308.638	241.17
683.828	179.451	683.817	185.032	307.274	287.151	251.326
685.909	255.14	685.898	185.032	249.888	244.721	290.592
687.99	168.976	687.979	279.023	160.591	284.481	223.968
690.069	237.225	690.058	225.981	188.328	269.417	311.453
692.148	247.129	692.137	279.83	204.14	271.646	334.175
694.227	294.543	694.216	301.201	259.867	355.86	373.542
696.304	296.46	696.293	340.087	192.174	359.127	348.698
698.381	333.297	698.37	483.482	251.604	367.581	471.492
700.458	364.785	700.446	436.382	342.155	445.697	521.619
702.533	388.454	702.522	393.78	337.828	530.422	539.851
704.608	329.992	704.597	441.258	333.621	463.251	565.124
706.683	393.298	706.671	400.407	343.535	476.182	558.461
708.756	374.054	708.745	446.614	364.567	499.214	501.902
710.829	395.251	710.818	370.072	294.717	474.347	511.447
712.902	406.877	712.89	337.356	343.986	474.579	419.035
714.973	332.076	714.962	312.104	383.756	467.91	406.95
717.044	346.141	717.032	313.313	285.037	443.352	397.971
719.115	346.375	719.103	248.977	314.223	400.655	332.099
721.184	270.776	721.172	317.092	283.07	373.066	374.331
723.253	298.344	723.241	206.655	273.031	340.084	330.209
725.322	274.078	725.309	236.66	224.106	320.926	265.482
727.389	168.976	727.377	242.104	223.292	255.443	224.94
729.456	195.669	729.444	232.984	160.591	282.443	217.496
731.523	168.976	731.51	196.294	181.206	249.536	241.152
733.588	195.152	733.576	185.032	160.591	244.721	212.906
735.653	270.367	735.641	198.931	201.031	335.886	242.438
737.718	344.19	737.705	327.666	224.615	339.206	286.056
739.781	388.97	739.769	586.159	217.406	436.995	212.906
741.844	582.667	741.832	808.331	316.376	609.234	385.755
743.907	657.243	743.894	855.094	408.495	787.901	393.835
745.968	487.651	745.956	591.356	435.729	765.976	344.14
748.029	492.846	748.017	407.017	407.044	625.433	386.668
750.09	378.449	750.077	412.426	347.795	480.172	360.415
752.15	335.752	752.137	363.901	259.923	416.163	376.379
754.209	462.461	754.196	353.792	320.067	463.036	482.556
756.267	494.121	756.254	296.172	321.118	426.693	413.945
758.325	375.004	758.312	353.035	266.342	386.627	515.54
760.382	317.11	760.369	228.377	313.74	357.681	465.566
762.438	349.434	762.425	185.032	289.308	348.855	418.548
764.494	168.976	764.481	397.895	240.045	328.148	389.948
766.549	282.228	766.536	249.237	215.95	323.557	417.544
768.604	269.687	768.591	292.052	219.889	263.082	389.331
770.658	205.202	770.644	320.336	233.959	244.721	383.309
772.711	168.976	772.697	185.032	189.194	297.096	424.475
774.763	264.161	774.75	227.896	160.591	342.639	353.826
776.815	206.472	776.802	196.776	201.555	272.346	282.361
778.866	168.976	778.853	279.652	160.591	290.215	340.077
780.917	280.298	780.903	288.502	252.834	313.244	391.972
782.966	277.001	782.953	304.307	218.395	378.431	345.044
785.016	256.08	785.002	325.047	214.267	405.772	341.292
787.064	321.528	787.051	389.704	259.446	442.267	369.713
789.112	299.999	789.098	298.259	254.924	469.913	463.148
791.159	246.809	791.146	441.34	283.698	514.707	389.998
793.206	168.976	793.192	345.778	233.76	529.648	406.095
795.252	266.298	795.238	343.08	213.108	595.863	420.355
797.297	252.001	797.283	271.232	226.735	573.332	357.779
799.342	231.528	799.328	221.023	230.808	614.841	375.364
801.386	238.339	801.372	280.632	244.245	678.488	386.108
803.429	262.505	803.415	185.032	221.944	739.27	420.01
805.472	332.022	805.458	303.432	242.901	818.186	441.069
807.514	304.883	807.5	357.609	327.11	781.235	509.283
809.555	319.083	809.541	245.551	277.569	834.415	524.566
811.596	359.617	811.582	335.244	354.273	861.724	524.933
813.636	460.479	813.622	517.677	320.219	935.16	565.453
815.675	542.664	815.661	439.837	388.404	1024.72	641.123
817.714	617.167	817.7	446.714	475.823	1101.41	675.942
819.752	631.984	819.738	622.296	489.473	1200.22	720
821.79	666.11	821.775	696.572	446.352	1237.16	802.284
823.826	743.54	823.812	776.532	579.456	1324.21	897.687
825.862	870.271	825.848	749.167	609.781	1421.63	905.234
827.898	881.296	827.884	821.465	604.325	1366.09	977.922
829.933	859.614	829.918	671.418	558.83	1327.61	980.751
831.967	780.108	831.952	631.251	494.243	1301.25	908.72
834.001	754.277	833.986	550.113	474.634	1266	847.826
836.034	819.722	836.019	542.594	445.23	1178.87	766.07
838.066	734.439	838.051	629.686	378.029	1219.85	763.45
840.097	740.426	840.083	509.381	385.027	1243.93	744.965
842.128	893.679	842.114	709.67	360.223	1411.63	765.614
844.159	1025.19	844.144	963.547	541.615	1579.43	938.395
846.188	1156.97	846.173	1026	717.199	1837.34	975.309
848.217	1203	848.202	1263.03	808.973	2095.36	1177.35
850.246	1208.28	850.231	1199.63	896.936	2218.98	1396.53
852.274	1189.81	852.258	1108.78	942.086	2248.7	1511.37
854.301	977.594	854.285	1049.49	809.419	2137.53	1344.82
856.327	977.619	856.312	1018.74	716.935	2010.46	1248.51
858.353	907.885	858.338	957.527	696.631	1943.5	1156.32
860.378	1025.39	860.363	975.85	660.505	1882.86	1114.25
862.403	1030.13	862.387	1195.7	580.555	1933.19	982.311
864.426	1096.31	864.411	1256.96	695.177	1990.62	1078.49
866.45	1112.74	866.434	1159.35	622.745	1996.15	1029.8
868.472	1249.4	868.457	1270.25	737.482	1956.77	1116.22
870.494	1355.29	870.479	1341.65	683.387	2032.49	1147.77
872.515	1402.39	872.5	1463.44	858.458	2086.3	1162.43
874.536	1542.72	874.52	1701.33	881.692	2190.21	1235.21
876.556	1635.26	876.54	1765.71	924.09	2239.21	1298.12
878.575	1679.02	878.56	1702.57	960.648	2236.3	1352.14
880.594	1714.98	880.578	1784.91	944.366	2187.49	1353.27
882.612	1746.17	882.596	1886.73	968.242	2267.76	1417.52
884.63	1819.55	884.614	1986.01	974.274	2285.13	1459.89
886.646	1971.15	886.63	2064.76	991.462	2339.58	1522.37
888.663	2139.95	888.646	2194.97	1135.8	2522.13	1527.22
890.678	2207.95	890.662	2268.63	1169.3	2455.76	1644.5
892.693	2349.16	892.677	2266.75	1294.94	2601.49	1739.43
894.707	2548.56	894.691	2463.31	1433.74	2706.3	1975.48
896.721	2721.17	896.705	2419.32	1601.68	2839.87	2045.64
898.734	2886.96	898.717	2500.76	1808.77	2900.24	2293.9
900.746	3065.95	900.73	2493.64	1976.01	3000.4	2576.28
902.758	3150.51	902.741	2403.69	2054.92	3007.64	2858.76
904.769	2845.75	904.752	2317.85	2063.58	2989.96	3128.36
906.779	2541.17	906.763	2337.43	2002.39	2923.36	3196.06
908.789	2236.77	908.772	2209.43	1806.34	2913.85	2876.36
910.798	1948.89	910.781	2205.84	1615.43	2778.42	2556.78
912.807	1887.2	912.79	2213.66	1509.66	2824.07	2336.8
914.814	1886.69	914.798	2210.89	1448.02	2854.81	2137.93
916.822	1972.36	916.805	2379.52	1464.52	3057.62	2141.16
918.828	2054.21	918.811	2550.55	1534.15	3242.51	2230.5
920.834	2029.23	920.817	2508.98	1671.92	3334.49	2325.94
922.839	1911.43	922.822	2386.8	1633.83	3267.54	2407.48
924.844	1789.81	924.827	2246.01	1602.86	3174.67	2356.13
926.848	1741.36	926.831	2001.61	1471.02	3064.89	2166.88
928.851	1646.09	928.834	2024.59	1329.32	2986.18	2028.46
930.854	1658.98	930.837	2022.96	1400.74	2938.54	1899.75
932.856	1682.05	932.839	2053.7	1379.3	2947.99	1841.9
934.858	1627.28	934.841	1928.83	1365.98	2931.51	1821.16
936.859	1602.68	936.841	1860.32	1282.79	2876.1	1821.52
938.859	1539.25	938.842	1814.19	1229.72	2728.53	1666.98
940.858	1369.98	940.841	1630.42	1083.78	2621.35	1537.53
942.857	1358.88	942.84	1659.02	980.963	2550.25	1497.19
944.856	1418.16	944.838	1870.31	866.699	2501.22	1376.94
946.853	1442.55	946.836	1712	900.251	2468.27	1379.79
948.851	1500.09	948.833	1654.04	873.924	2468.39	1312.74
950.847	1419.8	950.829	1741.43	817.717	2465.58	1215.79
952.843	1452.66	952.825	1775.18	777.63	2480.85	1209.93
954.838	1404.68	954.82	1700.28	797.663	2494.19	1217.17
956.832	1439.85	956.815	1719.72	756.813	2484.6	1294.51
958.826	1406.19	958.808	1619.51	711.082	2445.08	1343.94
960.819	1310.67	960.802	1415.64	697.467	2405.64	1292.47
962.812	1247.31	962.794	1346.11	695.969	2284.27	1299.09
964.804	1209.1	964.786	1207.92	628.586	2185.96	1320.81
966.795	1099.04	966.778	1156.07	635.319	2095.73	1231.62
968.786	920.138	968.768	1034.55	607.166	1973.57	1160.53
970.776	848.382	970.758	850.366	533.127	1822.48	996.529
972.766	781.775	972.748	735.513	477.202	1733.46	881.623
974.755	757.317	974.736	625.989	419.388	1620.5	843.81
976.743	693.006	976.725	594.792	402.687	1523.62	805.461
978.731	732.842	978.712	397.921	392.098	1438.81	719.926
980.717	606.824	980.699	456.373	430.619	1376.06	692.483
982.704	617.951	982.685	369.148	355.251	1393.38	744.131
984.689	514.206	984.671	409.243	315.993	1334.77	648.871
986.674	517.478	986.656	375.657	349.843	1336.23	697.702
988.659	471.894	988.641	430.388	300.803	1290.35	653.624
990.643	519.452	990.624	308.434	293.871	1260.01	679.637
992.626	494.154	992.607	366.793	223.047	1263.74	673.74
994.609	534.98	994.59	499.448	232.719	1305.53	687.933
996.591	964.105	996.572	1080.41	270.215	1394.39	761.216
998.572	1393.37	998.553	1661.67	694.817	1674.32	957.589
1000.55	1822.77	1000.53	2243.25	1119.52	2540.31	1522.05
1002.53	1446.31	1002.51	1652.12	1544.34	3282.36	2384.6
1004.51	1069.99	1004.49	1061.3	1161.59	2877.49	2669.24
1006.49	693.808	1006.47	470.786	778.938	1914.67	1923.97
1008.47	473.761	1008.45	300.903	396.396	1393.93	1286.79
1010.45	386.85	1010.43	209.318	318.623	1205.24	998.697
1012.42	345.074	1012.4	185.032	244.953	1146.63	815.692
1014.4	391.432	1014.38	275.161	324.385	1147.07	833.774
1016.38	429.926	1016.36	400.613	313.919	1231.58	833.944
1018.35	502.552	1018.33	470.388	321.554	1324.16	836.202
1020.33	599.312	1020.31	575.483	341.29	1502.8	917.547
1022.3	712.205	1022.28	911.897	488.127	1717.5	1021.98
1024.27	812.229	1024.25	1040.63	550.064	1879.26	1059.5
1026.24	967.385	1026.23	1098.67	630.101	2047.09	1183.1
1028.22	1031.67	1028.2	1416.03	764.238	2231.98	1279.8
1030.19	1148.09	1030.17	1394.71	815.474	2335.94	1471.57
1032.16	1055.64	1032.14	1163.69	810.809	2296.95	1436.44
1034.13	958.315	1034.11	1026.98	803.242	2033.03	1383.39
1036.1	970.121	1036.08	1097.58	662.774	1889.17	1305.55
1038.07	977.056	1038.05	902.486	714.403	1829.38	1165.76
1040.04	1075.12	1040.02	1197.7	618.13	1849.64	1204.05
1042	1110.31	1041.98	1074.21	748.954	1902.97	1207.43
1043.97	1112.63	1043.95	1097.03	757.874	1917.36	1268.9
1045.94	1084.07	1045.92	1142.14	765.892	1883.81	1267.29
1047.9	1043.64	1047.88	1101.56	785.005	1902.32	1325.89
1049.87	1058.34	1049.85	945.272	817.215	1877.53	1243.58
1051.83	1001.16	1051.81	1027.28	729.52	1776.22	1205.36
1053.8	1035.11	1053.78	988.588	823.92	1756.98	1158.23
1055.76	1038.18	1055.74	1016.08	731.416	1718.8	1142.18
1057.72	1103.7	1057.7	1017.26	826.691	1725.68	1194.22
1059.68	1119.14	1059.66	1087.74	810.47	1703.61	1169.34
1061.65	1099.71	1061.63	1030.5	875.342	1700.61	1215.55
1063.61	1123.4	1063.59	906.555	779.309	1684.67	1175.84
1065.57	1128.22	1065.55	1059.89	811.369	1696.79	1130.22
1067.53	1140.15	1067.51	979.519	844.522	1684.97	1248.69
1069.48	1179.21	1069.46	1042.43	864.768	1706.21	1278.23
1071.44	1133.39	1071.42	1048.62	872.107	1680.51	1155.87
1073.4	1160.69	1073.38	1102.1	934.539	1729.86	1215.59
1075.36	1220.11	1075.34	1166.86	938.062	1790.28	1237.39
1077.31	1152.65	1077.29	1195.89	943.678	1814.76	1294.28
1079.27	1348.31	1079.25	1302.21	1109.39	1908.3	1260.25
1081.23	1312.09	1081.21	1212.81	1050.18	1905.89	1398.31
1083.18	1254.99	1083.16	1120.68	1034.07	1859.55	1366.45
1085.13	1255.01	1085.11	1037.83	970.056	1822.26	1509.68
1087.09	1289.15	1087.07	873.261	967.128	1706.03	1517.99
1089.04	1340.41	1089.02	922.963	952.292	1728.86	1624.38
1090.99	1445.78	1090.97	955.938	1003.55	1671.76	1823.86
1092.94	1525.28	1092.92	862.187	1067.89	1646.7	2030.42
1094.9	1525.89	1094.87	976.707	1106.32	1645.71	2161.06
1096.85	1487.62	1096.82	951.499	1189.85	1720.78	2213.79
1098.8	1539.46	1098.77	1010.56	1331.46	1799.9	2039.6
1100.74	1549.43	1100.72	957.894	1492.17	1810.09	1769.49
1102.69	1494.51	1102.67	1030.49	1582.96	1810.33	1596.47
1104.64	1402.71	1104.62	917.364	1541.84	1759.63	1430.53
1106.59	1230.02	1106.57	842.454	1465.81	1769.99	1361.67
1108.54	1162.45	1108.51	770.591	1397.87	1546.4	1206.9
1110.48	1029	1110.46	735.994	1152.02	1531.88	1100.21
1112.43	845.659	1112.41	664.663	984.238	1398.41	970.603
1114.37	782.436	1114.35	656.596	855.476	1372	906.078
1116.32	738.329	1116.29	765.794	841.803	1333.65	780.636
1118.26	780.337	1118.24	803.256	767.217	1304.36	739.277
1120.2	779.46	1120.18	1080.98	784.72	1426.12	727
1122.15	985.698	1122.12	1198.97	901.311	1560.94	827.806
1124.09	1068.05	1124.07	1495.22	962.99	1786.82	850.694
1126.03	1077.52	1126.01	1512.72	1070.76	1948.76	985.665
1127.97	997.097	1127.95	1201.49	1021.61	1875.76	929.719
1129.91	808.792	1129.89	910.523	904.554	1618.31	791.855
1131.85	603.1	1131.83	718.812	641.583	1360.92	740.073
1133.79	397.523	1133.76	569.358	586.7	1148.09	611.373
1135.72	291.559	1135.7	405.163	488.905	989.313	487.756
1137.66	326.708	1137.64	422.224	423.196	850.596	399.222
1139.6	300.97	1139.58	452.543	301.574	709.937	334.769
1141.54	272.346	1141.51	312.117	303.039	639.334	321.399
1143.47	239.834	1143.45	322.947	160.591	657.79	245.111
1145.41	225.435	1145.38	185.032	232.88	560.302	292.905
1147.34	313.149	1147.32	275.504	180.382	517.872	212.906
1149.28	168.976	1149.25	185.032	180.829	564.5	212.906
1151.21	324.774	1151.19	274.267	172.676	541.185	273.111
1153.14	408.733	1153.12	307.868	286.637	662.927	319.399
1155.07	385.007	1155.05	295.7	289.711	686.726	433.233
1157	444.209	1156.98	397.022	354.898	698.583	480.827
1158.94	495.587	1158.91	340.348	368.197	675.081	503.528
1160.87	426.137	1160.84	185.032	338.608	662.583	548.336
1162.8	400.861	1162.77	206.635	293.129	631.726	569.251
1164.72	397.756	1164.7	281.502	216.761	622.927	570.273
1166.65	408.82	1166.63	326.737	299.502	628.185	608.4
1168.58	456.971	1168.56	311.338	290.353	712.5	526.632
1170.51	449.46	1170.49	438.302	352.313	758.872	567.969
1172.44	468.129	1172.41	382.524	408.381	858.302	610.41
1174.36	543.977	1174.34	414.565	350.556	874.79	542.955
1176.29	422.003	1176.26	481.959	505.839	774.334	553.603
1178.21	358.205	1178.19	266.705	328.229	757.937	472.353
1180.14	430.582	1180.11	329.801	368.725	664.596	478.206
1182.06	290.133	1182.04	255.244	235.327	597.313	350.161
1183.98	300.856	1183.96	185.032	164.034	605.088	370.218
1185.91	328.751	1185.88	231.696	161.846	568.92	301.145
1187.83	363.816	1187.8	304.811	165.749	605.809	298.793
1189.75	414.05	1189.73	329.374	245.665	676.757	341.544
1191.67	428.451	1191.65	251.379	222.686	735.761	347.397
1193.59	396.019	1193.57	279.823	255.809	674.824	405.352
1195.51	389.753	1195.49	288.702	206.036	761.944	398.408
1197.43	455.651	1197.4	354.013	246.366	857.122	413.565
1199.35	498.712	1199.32	457.751	300.798	912.358	445.823
1201.26	716.935	1201.24	600.912	336.332	1091.65	518.18
1203.18	844.32	1203.16	757.494	454.967	1307	678.638
1205.1	983.865	1205.07	901.492	577.703	1477.41	781.194
1207.01	990.568	1206.99	967.904	722.54	1699.88	1000.85
1208.93	953.43	1208.9	907.725	656.477	1644.4	1087.6
1210.84	829.45	1210.82	828.952	534.515	1552.99	1221.46
1212.76	717.625	1212.73	567.583	436.651	1430.63	1100.41
1214.67	588.956	1214.65	491.613	353.887	1295.33	1052.45
1216.58	622.441	1216.56	578.04	303.222	1211.09	1041.6
1218.5	643.08	1218.47	636.861	320.655	1197.9	1074.84
1220.41	779.871	1220.38	688.073	291.187	1291.78	1142.17
1222.32	866.815	1222.29	765.672	407.816	1356.71	1299.6
1224.23	943.908	1224.2	848.656	380.543	1411.7	1466.13
1226.14	992.152	1226.11	901.022	495.367	1553.76	1677.75
1228.05	1073.55	1228.02	890.768	514.288	1717.86	1749.47
1229.96	1122.09	1229.93	1123.89	628.305	1825.03	1908.28
1231.87	1186.78	1231.84	1276.38	633.418	1958.26	2012.19
1233.77	1316.61	1233.75	1269.25	728.628	2048.55	2040.19
1235.68	1374.59	1235.66	1325.49	868.933	2159.89	2164.28
1237.59	1449.72	1237.56	1409.09	861.333	2301.3	2238.47
1239.49	1479.99	1239.47	1529.05	905.829	2384.76	2296.75
1241.4	1571.41	1241.37	1598.38	1057.42	2471.28	2460.12
1243.3	1658.97	1243.28	1654.06	1130.1	2587.86	2518.59
1245.21	1703.67	1245.18	1698.1	1098.88	2629.51	2542.14
1247.11	1724.51	1247.08	1820.5	1210.76	2715.21	2551.79
1249.01	1644.5	1248.99	1741.24	1189.72	2793.97	2398.53
1250.91	1688.62	1250.89	1860.34	1265.78	2824.79	2367.36
1252.82	1673.88	1252.79	1657.78	1297.94	2750.67	2172.29
1254.72	1794.29	1254.69	1614.57	1211.18	2752.61	2117.3
1256.62	1807.83	1256.59	1575.7	1279.52	2738.61	2048.4
1258.52	1642.51	1258.49	1687.17	1315.95	2689.68	2007.59
1260.42	1537.32	1260.39	1666.98	1280.48	2675.8	1915.88
1262.31	1524.28	1262.29	1768.13	1280.09	2741.98	1861.25
1264.21	1562.37	1264.19	1663.61	1366.8	2759.3	1846.71
1266.11	1689.59	1266.09	1683.43	1406.6	2800.22	1848.26
1268.01	1595.95	1267.98	1597.58	1363.49	2845.53	1825.91
1269.9	1549.44	1269.88	1669.05	1380.47	2872.89	1765.63
1271.8	1543.07	1271.77	1718.85	1475.54	2846.32	1744.45
1273.69	1485.83	1273.67	1651.98	1416.7	2765.81	1680.36
1275.59	1390.72	1275.56	1570.44	1315.96	2683.36	1626.35
1277.48	1358.74	1277.46	1427.21	1377.3	2638.97	1547.44
1279.38	1397.9	1279.35	1321.31	1259.74	2644.64	1490.61
1281.27	1329.19	1281.24	1390.72	1246.44	2524.38	1415.86
1283.16	1215.61	1283.14	1174.45	1212.96	2496.17	1357.21
1285.05	1151.15	1285.03	1188.5	1166.87	2477.03	1287.64
1286.94	1056.83	1286.92	1121.86	1119.58	2411.95	1289.16
1288.83	1265.64	1288.81	1182.53	1155.37	2387.94	1188.76
1290.72	1126.57	1290.7	1236.51	1159.25	2317.98	1216.46
1292.61	1137.63	1292.59	1137.8	1113.23	2367.09	1156.24
1294.5	1316.82	1294.48	1285.4	1209.29	2392.26	1185.1
1296.39	1302.14	1296.36	1399.31	1248.43	2450.5	1136.05
1298.28	1352.59	1298.25	1300.52	1192.67	2480.8	1169.09
1300.16	1290.16	1300.14	1469.03	1309	2523.16	1202.21
1302.05	1366.86	1302.02	1481.85	1313.41	2592.58	1186.21
1303.94	1341.68	1303.91	1380.97	1378.92	2594.07	1166.42
1305.82	1320.63	1305.8	1221.38	1286.51	2527.63	1222.71
1307.71	1221.7	1307.68	1105.09	1273.19	2432.24	1192.09
1309.59	1272.9	1309.56	1202.1	1322.95	2329.93	1264.56
1311.47	1277.22	1311.45	1036.41	1227.81	2236.68	1220.11
1313.36	1191.66	1313.33	1001.01	1184.75	2245.49	1233.74
1315.24	1282.23	1315.21	1003.9	1183.78	2191.36	1257.46
1317.12	1235.92	1317.09	869.087	1142.9	2158.31	1291.27
1319	1194.73	1318.97	993.562	1110.1	2098.32	1288.15
1320.88	1130.67	1320.86	874.326	1159.39	2007.39	1248.13
1322.76	1139.72	1322.73	939.378	1221.77	1998.53	1271.18
1324.64	1222.9	1324.61	889.717	1131.24	1940.74	1158.32
1326.52	1098.03	1326.49	934.342	1169.79	1930.01	1170.55
1328.4	1186.32	1328.37	968.252	1210.43	1919.35	1258.86
1330.28	1361.33	1330.25	1032.45	1181.15	2007.76	1142.25
1332.15	1322.75	1332.13	1179.92	1256.96	2058.23	1176.73
1334.03	1458.65	1334	1215.63	1353.86	2180.73	1239.29
1335.9	1481.19	1335.88	1313.39	1461.85	2326.27	1334.93
1337.78	1425.51	1337.75	1525.52	1451.92	2361.88	1196.66
1339.65	1360.53	1339.63	1318.56	1447.08	2298.56	1268.47
1341.53	1263.66	1341.5	1224.88	1424.32	2150.3	1256.37
1343.4	1113.92	1343.37	1064.75	1322.65	2025.12	1156.34
1345.27	986.297	1345.25	931.346	1115.06	1930	1078.4
1347.15	834.791	1347.12	840.947	946.566	1730.95	985.547
1349.02	749.403	1348.99	661.821	917.154	1495.98	923.774
1350.89	632.133	1350.86	663.154	771.827	1299.07	786.083
1352.76	480.98	1352.73	436.304	712.587	1220.23	648.476
1354.63	455.944	1354.6	462.367	515.432	1098.46	616.951
1356.5	395.025	1356.47	412.794	500.362	1005.76	544.509
1358.37	426.222	1358.34	340.586	473.379	1008.14	475.15
1360.24	345.536	1360.21	320.287	447.481	949.582	465.873
1362.1	354.967	1362.08	386.808	338.669	857.099	456.679
1363.97	281.293	1363.94	382.783	346.942	853.687	441.567
1365.84	200.14	1365.81	253.032	283.301	753.347	447.538
1367.7	234.634	1367.68	185.032	203.745	724.081	385.591
1369.57	284.364	1369.54	282.166	203.275	658.887	421.727
1371.43	224.853	1371.41	348.619	228.591	690.766	379.946
1373.3	168.976	1373.27	226.393	160.591	636.766	293.246
1375.16	207.233	1375.13	299.488	253.37	625.719	331.629
1377.03	244.609	1377	327.902	205.243	668.746	335.094
1378.89	288.103	1378.86	300.633	232.21	638.847	330.642
1380.75	278.715	1380.72	407.679	201.27	709.024	329.272
1382.61	405.445	1382.58	390.039	271.423	752.275	311.984
1384.47	398.292	1384.44	502.711	289.669	766.602	392.778
1386.33	476.256	1386.3	510.694	306.008	833.005	372.655
1388.19	570.416	1388.16	491.985	352.44	878.484	479.926
1390.05	561.747	1390.02	619.585	401.963	867.04	494.655
1391.91	680.525	1391.88	665.491	322.579	931.673	597.778
1393.77	655.418	1393.74	650.701	356.286	965.384	622.984
1395.63	749.279	1395.6	646.215	381.085	976.173	670.272
1397.48	741.825	1397.45	738.031	451.975	1029.04	704.642
1399.34	765.487	1399.31	751.606	439.957	1073.99	703.094
1401.19	934.264	1401.17	816.722	523.029	1253.01	718.629
1403.05	1103.16	1403.02	1108.04	526.192	1277.12	787.246
1404.9	1082.16	1404.88	1121.46	607.446	1398.3	797.946
1406.76	1173.29	1406.73	1227.29	691.79	1540.57	871.727
1408.61	1226.45	1408.58	1374.59	731.224	1700.92	948.591
1410.46	1297.69	1410.44	1566.19	794.748	1830.35	973.538
1412.32	1338.04	1412.29	1562.09	859.362	1909.86	1036.57
1414.17	1434.5	1414.14	1682.27	910.066	2031.45	1051.68
1416.02	1501.09	1415.99	1654.74	982.859	2086.13	1106.87
1417.87	1424.78	1417.84	1691.51	1044.86	2105.9	1176.15
1419.72	1544.59	1419.69	1684.56	1069.74	2163.74	1090.51
1421.57	1529.51	1421.54	1755.9	1103.71	2126.67	1144.95
1423.42	1484.55	1423.39	1580.52	1159.77	2081.69	1191.48
1425.27	1366.7	1425.24	1633.43	1104.92	2026.8	1206.08
1427.11	1506.96	1427.08	1571.63	1063.16	1948.99	1128.77
1428.96	1355.33	1428.93	1428.1	1055.49	1943.26	1116.55
1430.81	1399.82	1430.78	1570.86	951.902	1891.63	1131.4
1432.65	1496.42	1432.62	1445.9	1037.4	1884.33	1197.34
1434.5	1603.14	1434.47	1560.22	1124	1975.08	1193.37
1436.34	1729.96	1436.31	1802.81	1161.67	2143.63	1378.47
1438.19	1896.9	1438.16	1862.69	1284.44	2246.26	1571.66
1440.03	2076.95	1440	2085.84	1427.3	2404.98	1778.93
1441.87	2370.12	1441.84	2362.27	1561.24	2631.8	1937.29
1443.72	2663.39	1443.69	2516.97	1797.27	2912.71	2198.73
1445.56	2928.39	1445.53	2848.94	2053.38	3138.71	2475.73
1447.4	3138.78	1447.37	2830.19	2340.09	3408.8	2782.25
1449.24	3264.28	1449.21	2960.71	2626.88	3617.99	3088.86
1451.08	3249.89	1451.05	3034.5	2644.26	3753.27	3227.55
1452.92	3194.61	1452.89	2951.08	2674.72	3661.65	3254.32
1454.76	3134.45	1454.73	2894.14	2767.28	3603.12	3302.18
1456.6	2979.4	1456.57	2767.46	2664.91	3467.69	3115.13
1458.44	2865.45	1458.41	2558.52	2599.64	3341.36	3029.15
1460.27	2681.62	1460.24	2504.85	2452.45	3247.13	2812.27
1462.11	2452.9	1462.08	2448.66	2278.35	3113.99	2624.46
1463.95	2223.29	1463.92	2322.91	2132.34	2892.96	2476.74
1465.78	1993.8	1465.75	2046.58	1921.41	2652.53	2340.11
1467.62	1882.41	1467.59	1704.51	1746.41	2412.2	2069.56
1469.45	1625.14	1469.42	1707.71	1562.56	2204.48	1989.09
1471.29	1432.97	1471.26	1523.17	1332.81	1996.86	1762.71
1473.12	1198.92	1473.09	1269.9	1267.14	1817.34	1573.42
1474.95	1082.98	1474.92	1123.88	1068.55	1614.93	1379.21
1476.79	977.145	1476.76	997.131	869.054	1380.63	1215.09
1478.62	878.424	1478.59	900.64	835.642	1273.69	1148.05
1480.45	724.815	1480.42	698.409	671.315	1051.43	920.101
1482.28	609.316	1482.25	484.045	599.074	899.343	820.236
1484.11	529.929	1484.08	514.77	498.919	784.367	734.457
1485.94	380.652	1485.91	499.439	438.85	682.502	609.765
1487.77	318.486	1487.74	389.9	358.867	519.749	571.159
1489.6	319.635	1489.57	422.098	353.969	525.109	426.159
1491.42	270.804	1491.39	442.972	305.156	478.584	348.64
1493.25	282.084	1493.22	185.032	233.43	401.175	393.497
1495.08	280.474	1495.05	301.35	226.789	365.883	356.88
1496.9	168.976	1496.87	248.946	217.233	332.709	297.345
1498.73	210.588	1498.7	336.821	192.763	264.655	302.893
1500.56	235.311	1500.52	245.972	181.378	244.721	222.522
1502.38	171.145	1502.35	284.398	198.079	253.312	256.234
1504.2	168.976	1504.17	217.1	178.866	255.013	263.029
1506.03	314.307	1506	273.032	218.737	244.721	277.905
1507.85	221.409	1507.82	185.032	160.591	277.635	212.906
1509.67	168.976	1509.64	311.77	234.737	244.721	212.906
1511.49	172.002	1511.46	299.931	222.866	288.635	233.029
1513.32	248.204	1513.28	263.513	246.477	308.38	222.234
1515.14	270.581	1515.1	280.511	257.031	274.796	306.747
1516.96	168.976	1516.92	350.923	227.712	308.271	283.999
1518.78	264.645	1518.74	336.744	212.519	315.803	261.366
1520.59	184.493	1520.56	254.418	256.453	382.394	297.848
1522.41	253.519	1522.38	244.646	246.512	317.043	292.444
1524.23	231.721	1524.2	227.611	236.695	304.749	310.153
1526.05	243.098	1526.02	332.372	176.935	322.514	261.975
1527.86	276.649	1527.83	322.194	184.242	331.336	338.909
1529.68	233.372	1529.65	331.56	165.764	284.216	340.882
1531.5	315.267	1531.46	261.305	234.193	337.153	336.591
1533.31	228.332	1533.28	257.427	217.079	307.153	317.413
1535.13	259.566	1535.09	280.922	238.581	356.148	375.346
1536.94	218.211	1536.91	252.789	251.199	381.201	375.392
1538.75	249.612	1538.72	244.024	176.931	379.311	357.548
1540.57	275.555	1540.53	320.625	220.635	390.479	396.814
1542.38	261.567	1542.35	286.404	221.786	388.705	311.531
1544.19	191.915	1544.16	262.078	216.054	420.988	422.339
1546	254.228	1545.97	362.945	237.439	405.328	366.254
1547.81	267.287	1547.78	401.18	212.941	446.726	431.276
1549.62	341.836	1549.59	429.781	299.559	512.181	497.403
1551.43	241.381	1551.4	422.745	248.291	476.694	484.635
1553.24	283.085	1553.21	396.071	312.139	486.264	561.972
1555.05	236.947	1555.02	327.755	262.1	488.891	477.413
1556.86	289.966	1556.82	318.796	242.174	472.576	432.958
1558.66	275.141	1558.63	219.891	266.361	476.318	433.606
1560.47	236.472	1560.44	221.286	225.66	425.118	389.357
1562.28	322.957	1562.24	293.032	181.181	396.974	400.21
1564.08	240.596	1564.05	185.032	227.591	417.888	430.396
1565.89	180.388	1565.86	237.853	160.591	402.588	342.044
1567.69	225.331	1567.66	333.08	162.324	413.888	381.794
1569.5	168.976	1569.46	278.711	224.171	396.974	328.647
1571.3	201.307	1571.27	261.741	294.132	408.118	368.602
1573.1	272.792	1573.07	304.169	236.206	463.318	342.659
1574.91	193.431	1574.87	407.989	302.393	505.576	345.659
1576.71	335.222	1576.67	563.701	302.692	529.891	342.816
1578.51	371.165	1578.48	719.8	351.103	577.264	416.073
1580.31	376.259	1580.28	710.784	315.624	658.694	379.431
1582.11	459.503	1582.08	685.15	420.256	716.181	437.888
1583.91	536.896	1583.88	795.896	418.997	812.726	457.445
1585.71	602.438	1585.67	885.017	544.848	845.328	533.1
1587.51	608.571	1587.47	824.513	496.808	952.988	577.854
1589.3	625.484	1589.27	805.379	482.732	906.705	595.706
1591.1	541.963	1591.07	733.614	503.876	853.479	643.656
1592.9	673.945	1592.87	869.215	572.052	935.311	630.702
1594.69	786.073	1594.66	900.215	559.335	1055.2	695.846
1596.49	723.344	1596.46	1059.18	634.724	1093.2	774.086
1598.29	964.76	1598.25	1035.51	672.22	1198.15	866.423
1600.08	957.319	1600.05	1095.19	783.822	1278.15	907.855
1601.87	1158.02	1601.84	1286.23	865.529	1399.22	1083.38
1603.67	1169.86	1603.63	1414.62	977.341	1557.34	1253.38
1605.46	1207.85	1605.43	1411.37	1034.26	1712.51	1307.01
1607.25	1246.97	1607.22	1310.47	1103.28	1701.75	1311.72
1609.05	1232.23	1609.01	1429.91	1108.4	1717.04	1359.54
1610.84	1301.64	1610.8	1513.7	1138.63	1750.39	1383.44
1612.63	1491.18	1612.59	1572.83	1150.96	1923.8	1387.44
1614.42	1450.86	1614.38	1605.3	1258.39	2034.27	1508.54
1616.21	1420.99	1616.17	1593.11	1339.31	2045.8	1593.72
1618	1425.67	1617.96	1458.26	1277.85	2015.38	1599
1619.79	1272.63	1619.75	1410.74	1227.56	1919.02	1493.37
1621.57	1315.72	1621.54	1435.56	1161.29	1851.72	1487.84
1623.36	1201.94	1623.33	1329.56	1132.13	1827.48	1375.39
1625.15	1295.3	1625.11	1335.7	1194.07	1765.48	1382.04
1626.93	1367.79	1626.9	1652.18	1153.11	1900.3	1435.78
1628.72	1469.42	1628.69	1684.98	1289.24	1973.17	1530.61
1630.51	1482.18	1630.47	1643.11	1306.48	2066.1	1444.54
1632.29	1611.07	1632.26	1632.56	1400.81	2223.1	1634.54
1634.08	1644.1	1634.04	1898.84	1510.25	2352.15	1648.55
1635.86	1847.25	1635.83	2165.43	1679.78	2549.26	1847.65
1637.64	1943.54	1637.61	2141.85	1736.41	2731.42	1888.85
1639.42	2143.96	1639.39	2348.58	1859.13	2926.65	1963.13
1641.21	2344.5	1641.17	2523.62	1999.96	3216.9	2104.5
1642.99	2511.64	1642.95	2633.76	2208.88	3500.68	2352.96
1644.77	2802.68	1644.74	2899.12	2412.8	3784.53	2447.52
1646.55	3087.99	1646.52	3196.8	2578.9	4126.27	2644.16
1648.33	3212.92	1648.3	3504.78	2791.01	4468.06	2833.89
1650.11	3452.98	1650.08	3694.78	3024.22	4809.92	3081.7
1651.89	3497.18	1651.85	3761.07	3224.52	5003.92	3293.61
1653.67	3548.49	1653.63	3885.67	3325.93	5100.5	3505.6
1655.44	3510.94	1655.41	3797.58	3372.42	5139.14	3537.69
1657.22	3495.51	1657.19	3699.79	3217.01	5045.84	3752.69
1659	3474.21	1658.96	3582.3	3137.7	4869.61	3877.86
1660.77	3315.03	1660.74	3465.12	3006.47	4609.43	3936.11
1662.55	3200.98	1662.52	3464.23	2830.35	4479.31	4103.46
1664.33	3190.05	1664.29	3395.65	2686.31	4330.25	4225.89
1666.1	3101.25	1666.07	3308.36	2536.37	4191.25	4392.41
1667.87	2966.38	1667.84	3279.37	2547.3	3982.31	4471.02
1669.65	2916.21	1669.61	3237.68	2427.45	3907.44	4442.71
1671.42	2845.01	1671.39	3278.28	2365.77	3735.62	4195.49
1673.19	2662.58	1673.16	3253.28	2245.11	3599.86	4011.35
1674.96	2512.27	1674.93	2971.17	2155.54	3493.92	3708.97
1676.74	2380.08	1676.7	2879.35	2068.07	3375.17	3406.67
1678.51	2347.02	1678.47	2768.83	1991.68	3224.53	3104.46
1680.28	2264.07	1680.24	2840.59	1899.39	3092.96	3088.67
1682.05	2196.25	1682.01	2589.65	1780.19	3031.45	2822.67
1683.82	1966.55	1683.78	2371.98	1673.08	2863	2631.97
1685.59	1967.97	1685.55	2463.61	1712.06	2723.61	2546.34
1687.35	1817.51	1687.32	2279.52	1523.13	2617.28	2275.81
1689.12	1763.17	1689.09	2249.71	1412.3	2439.01	2092.36
1690.89	1550.31	1690.85	1949.19	1365.55	2266.81	1964.99
1692.65	1526.13	1692.62	1894.95	1273.47	2156.67	1784.71
1694.42	1388.92	1694.38	1792.98	1166.89	2002.59	1649.52
1696.19	1222.88	1696.15	1569.3	1047.33	1819.57	1471.4
1697.95	1129.01	1697.92	1595.3	959.853	1608.62	1359.38
1699.72	1020.27	1699.68	1277.9	868.466	1455.62	1181.43
1701.48	934.648	1701.44	1177.77	759.17	1321.73	963.575
1703.24	835.142	1703.21	976.925	668.963	1134.9	851.8
1705.01	697.754	1704.97	902.351	606.846	986.134	808.8
1706.77	652.483	1706.73	936.053	490.817	871.433	678.109
1708.53	620.33	1708.49	808.028	390.877	798.795	633.502
1710.29	578.294	1710.25	697.277	401.027	645.22	546.979
1712.05	565.375	1712.02	760.798	464.265	651.71	499.54
1713.81	570.509	1713.78	645.59	346.188	564.264	423.184
1715.57	519.335	1715.53	718.652	402.515	591.882	559.911
1717.33	486.049	1717.29	666.984	369.006	539.565	440.722
1719.09	558.021	1719.05	818.984	400.509	593.312	535.616
1720.85	591.451	1720.81	867.585	427.1	512.879	448.594
1722.6	498.997	1722.57	698.454	372.779	533.124	504.654
1724.36	507.659	1724.32	783.591	403.546	563.002	492.798
1726.12	435.436	1726.08	658.994	391.4	497.945	468.798
1727.87	480.329	1727.84	647.663	380.342	546.953	435.024
1729.63	465.337	1729.59	545.596	334.372	467.027	436.334
1731.38	471.46	1731.35	518.794	340.489	433.168	409.726
1733.14	352.698	1733.1	445.256	320.693	371.374	419.202
1734.89	332.05	1734.85	478.98	226.984	406.648	338.76
1736.64	334.876	1736.61	468.967	291.908	435.987	307.4
1738.4	364.59	1738.36	376.216	301.363	384.394	333.123
1740.15	375.097	1740.11	475.216	264.828	371.869	393.929
1741.9	309.792	1741.86	444.725	280.38	359.165	312.818
1743.65	291.6	1743.62	442.494	289.019	388.41	307.789
1745.4	243.523	1745.37	423.523	238.744	284.02	288.842
1747.15	214.559	1747.12	258.812	260.556	321.697	227.842
1748.9	239.708	1748.87	332.358	303.454	305.839	334.978
1750.65	244.97	1750.61	480.163	241.378	285.313	269.196
1752.4	226.346	1752.36	289.224	274.363	278.855	224.497
1754.15	213.834	1754.11	386.543	218.434	279.465	268.88
1755.89	212.435	1755.86	351.117	219.591	315.142	309.345
1757.64	297.262	1757.6	335.947	160.591	315.888	265.893
1759.39	222.976	1759.35	444.032	219.801	309.672	251.522
1761.13	168.976	1761.1	185.032	166.445	301.147	236.234
1762.88	244.442	1762.84	402.161	232.106	262.6	231.029
1764.62	245.023	1764.59	279.613	234.506	298.903	231.906
1766.37	168.976	1766.33	252.388	196.973	261.276	212.906
1768.11	261.396	1768.07	287.483	280.468	244.721	212.906
1769.85	213.937	1769.82	215.897	237.059	292.813	283.029
1771.6	279.598	1771.56	346.627	258.743	309.045	233.234
1773.34	257.275	1773.3	271.673	236.522	253.883	243.522
1775.08	260.056	1775.04	235.033	226.395	244.721	266.189
1776.82	248.956	1776.78	286.705	233.362	260.883	279.907
1778.56	168.976	1778.53	279.688	244.422	261.969	278.719
1780.3	246.976	1780.27	318.688	250.422	281.113	235.719
1782.04	208.103	1782	228.98	261.575	277.313	266.625
1783.78	248.375	1783.74	317.58	219.821	303.571	318.625
1785.52	307.791	1785.48	377.486	308.16	294.886	233.719
1787.26	192.35	1787.22	299.696	160.591	247.259	212.906
1788.99	223.051	1788.96	267.14	209.193	280.689	288.528
1790.73	313.894	1790.69	416.654	289.9	309.176	323.246
1792.47	176.878	1792.43	301.47	196.712	244.721	308.058
1794.2	176.883	1794.17	186.587	217.628	299.004	269.964
1795.94	191.007	1795.9	299.002	315.649	286.344	212.906
1797.67	237.271	1797.64	352.716	286.773	275.742	286.528
1799.41	312.271	1799.37	296.716	202.773	284.742	276.528
1801.14	276.674	1801.1	377.726	284	324.198	354.246
1802.88	211.215	1802.84	185.032	276.329	342.71	279.058
1804.61	240.894	1804.57	387.848	252.761	304.28	338.906
1806.34	212.71	1806.3	364.994	250.295	307.908	318.812
1808.07	186.663	1808.03	330.47	244.93	299.592	336.812
1809.8	309.752	1809.76	281.273	160.591	276.335	212.906
1811.53	168.976	1811.5	353.402	256.65	287.134	276.925
1813.26	234.335	1813.23	239.634	221.834	307.991	262.061
1814.99	297.781	1814.95	490.087	305.14	272.905	260.313
1816.72	212.781	1816.68	290.087	261.14	244.721	279.313
1818.45	349.274	1818.41	494.862	208.57	330.905	283.68
1820.18	244.901	1820.14	375.957	236.122	324.188	275.162
1821.91	274.661	1821.87	264.37	212.794	297.016	323.758
1823.63	201.553	1823.59	307.101	260.588	332.907	291.395
1825.36	184.578	1825.32	272.147	224.501	282.861	265.105
1827.09	294.734	1827.05	373.507	245.533	320.877	296.926
1828.81	243.021	1828.77	346.179	208.567	294.957	218.86
1830.54	243.439	1830.5	370.162	178.717	282.098	212.906
1832.26	202.986	1832.22	349.454	242.986	268.302	269.062
1833.98	312.663	1833.95	288.053	162.371	307.567	254.264
1835.71	225.663	1835.67	249.053	179.371	277.567	262.264
1837.43	267.47	1837.39	299.959	224.873	254.834	213.53
1839.15	238.404	1839.11	332.17	217.491	256.161	212.906
1840.87	224.467	1840.84	307.684	195.223	308.55	242.209
1842.6	185.658	1842.56	242.5	238.07	267.001	244.451
1844.32	168.976	1844.28	287.616	205.031	286.513	309.632
1846.04	197.544	1846	185.032	208.106	302.087	236.936
1847.76	206.242	1847.72	258.217	235.292	244.721	220.36
1849.48	168.976	1849.44	290.032	160.591	290.721	212.906
1851.19	168.976	1851.16	185.032	160.591	244.721	212.906
1852.91	168.976	1852.87	185.032	160.591	244.721	212.906
1854.63	196.227	1854.59	185.032	160.591	245.44	212.906
1856.35	249.539	1856.31	214.535	168.226	266.242	294.89
1858.06	168.976	1858.02	213.13	262.965	246.089	327.113
1859.78	217.538	1859.74	213.962	160.591	266.979	285.427
1861.5	255.225	1861.46	185.032	198.965	244.721	261.83
1863.21	223.037	1863.17	233.437	213.226	292.979	286.323
1864.93	250.817	1864.89	298.628	228.591	285.089	212.906
1866.64	217.996	1866.6	289.258	231.062	287.242	341.854
1868.35	361.301	1868.31	386.318	257.636	285.44	312.203
1870.07	304.734	1870.03	242.801	255.379	281.681	296.934
1871.78	290.293	1871.74	320.699	201.086	280.967	278.814
1873.49	254.978	1873.45	329.003	264.108	282.297	308.838
1875.2	213.789	1875.16	246.706	235.764	323.67	262.005
1876.91	296.726	1876.87	420.743	260.551	260.088	372.313
1878.62	265.788	1878.58	299.047	261.466	321.551	325.759
1880.33	168.976	1880.29	280.75	264.508	282.057	267.341
1882.04	305.088	1882	340.846	331.677	275.608	253.057
1883.75	263.342	1883.71	308.327	167.97	308.204	212.906
1885.46	328.915	1885.42	316.188	247.388	309.844	303.351
1887.17	326.74	1887.13	201.421	243.929	314.53	335.934
1888.88	275.81	1888.84	424.022	160.591	274.242	282.65
1890.58	253.108	1890.54	280.984	217.424	315.089	284.498
1892.29	215.42	1892.25	327.302	213.231	286.979	244.477
1893.99	264.967	1893.95	205.97	298.843	244.721	289.394
1895.7	190.745	1895.66	366.985	203.644	276.491	256.242
1897.4	240.75	1897.36	336.038	278.63	364.963	302.816
1899.11	168.976	1899.07	185.032	169.799	270.493	286.198
1900.81	262.047	1900.77	295.407	217.146	278.081	281.802
1902.52	239.358	1902.48	272.812	183.669	247.724	250.527
1904.22	235.906	1904.18	388.437	253.364	327.423	270.37
1905.92	269.684	1905.88	195.634	181.217	312.178	271.331
1907.62	238.688	1907.58	283.389	267.081	286.987	273.408
1909.32	280.914	1909.28	204.687	175.112	331.85	237.6
1911.03	248.358	1910.98	244.512	226.307	286.767	212.906
1912.73	265.016	1912.68	290.854	214.6	271.736	232.017
1914.42	242.883	1914.38	187.697	213.821	268.758	247.124
1916.12	243.956	1916.08	185.032	197.674	282.833	291.358
1917.82	249.363	1917.78	238.657	166.651	300.959	261.716
1919.52	287.168	1919.48	249.854	190.778	269.136	279.198
1921.22	270.239	1921.18	356.609	180.053	308.364	289.802
1922.92	275.292	1922.88	292.906	226.473	309.643	274.527
1924.61	246.532	1924.57	291.587	197.038	314.972	294.37
1926.31	276.956	1926.27	307.412	209.744	264.35	251.331
1928	232.562	1927.96	357.753	160.591	321.778	284.408
1929.7	281.309	1929.66	234.597	238.456	259.254	267.6
1931.39	216.094	1931.35	272.932	203.487	326.78	212.906
1933.09	199.055	1933.05	314.746	244.665	263.353	255.605
1934.78	308.191	1934.74	341.877	196.86	249.645	223.186
1936.48	262.498	1936.43	314.91	244.216	325.362	278.917
1938.17	168.976	1938.13	283.591	214.731	303.126	287.796
1939.86	236.839	1939.82	302.651	233.402	311.91	263.821
1941.55	299.892	1941.51	298.134	191.228	244.721	277.988
1943.24	168.976	1943.2	185.032	212.205	318.82	302.296
1944.93	318.047	1944.89	305.093	233.332	329.372	263.742
1946.62	236.358	1946.58	251.576	232.606	307.786	254.324
1948.31	233.906	1948.27	255.134	220.027	283.259	283.04
1950	240.684	1949.96	185.032	160.591	267.789	283.888
1951.69	262.688	1951.65	289.315	239.718	274.376	273.82
1953.38	271.914	1953.34	298.056	194.993	286.02	244.798
1955.07	250.358	1955.03	227.801	214.294	282.719	212.906
1956.75	225.016	1956.71	350.991	177.714	298.473	313.617
1958.44	228.883	1958.4	351.621	229.279	269.254	276.518
1960.13	271.956	1960.08	519.182	216.985	274.063	258.604
1961.81	245.231	1961.77	687.165	287.832	250.926	302.87
1963.5	291.706	1963.46	657.062	264.818	254.843	252.313
1965.18	259.335	1965.14	390.366	235.941	268.813	241.928
1966.87	291.005	1966.82	312.07	252.199	304.835	231.713
1968.55	312.868	1968.51	245.166	160.591	282.909	226.664
1970.23	274.921	1970.19	437.647	254.01	308.643	312.776
1971.91	259.161	1971.87	258.507	261.622	256.441	230.048
1973.6	263.585	1973.56	357.741	449.423	269.719	299.476
1975.28	258.191	1975.24	380.341	317.409	327.048	214.057
1976.96	168.976	1976.92	351.303	185.498	270.426	268.788
1978.64	184.98	1978.6	191.468	189.666	299.854	247.667
1980.32	230.206	1980.28	237.069	220.013	254.331	224.692
1982	244.65	1981.96	282.031	222.536	315.856	287.859
1983.68	213.308	1983.64	371.349	197.231	277.43	262.166
1985.36	252.175	1985.32	340.017	237.095	259.052	281.612
1987.04	225.107	1986.99	185.032	186.126	244.721	265.081
1988.71	256.18	1988.67	390.387	265.321	305.743	224.663
1990.39	230.456	1990.35	244.079	259.677	321.818	271.379
1992.07	239.93	1992.02	285.103	252.192	294.944	250.228
1993.74	241.601	1993.7	312.454	211.863	299.121	245.206
1995.42	181.464	1995.38	322.129	179.688	291.349	261.313
1997.09	196.517	1997.05	316.494	221.665	292.628	245.547
1998.77	211.757	1998.73	185.032	212.029	292.956	212.906
2000.44	261.181	2000.4	235.964	260.224	293.335	215.488
2002.12	302.787	2002.07	310.052	273.58	253.762	244.716
2003.79	254.571	2003.75	282.717	173.759	272.239	302.584
2005.46	211.668	2005.42	341.42	220.606	300.764	254.432
2007.13	168.976	2007.09	337.951	160.591	286.338	237.964
2008.81	263.772	2008.76	354.156	264.088	343.96	242.198
2010.48	215.733	2010.43	286.273	266.065	250.629	265.557
2012.15	308.869	2012.1	293.692	279.19	290.347	286.039
2013.82	258.177	2013.77	236.654	232.317	290.111	298.643
2015.49	273.654	2015.44	288.96	160.591	310.91	255.367
2017.16	306.299	2017.11	316.278	259.76	244.721	239.21
2018.82	221.111	2018.78	296.947	287.107	271.706	223.171
2020.49	248.086	2020.45	333.961	207.538	288.755	289.248
2022.16	244.223	2022.12	308.317	241.06	260.867	493.44
2023.83	230.52	2023.78	411.008	267.755	286.04	277.746
2025.49	168.976	2025.45	185.032	181.619	284.275	229.164
2027.16	266.621	2027.12	353.892	198.65	257.571	266.694
2028.83	284.432	2028.78	296.126	179.845	273.926	338.334
2030.49	260.407	2030.45	432.726	208.201	281.341	289.083
2032.16	219.544	2032.11	334.688	234.716	281.813	282.941
2033.82	206.842	2033.78	293.006	180.387	301.343	212.906
2035.48	239.298	2035.44	512.675	264.213	279.93	261.754
2037.15	328.91	2037.1	310.689	261.19	299.574	279.613
2038.81	247.679	2038.77	336.045	198.317	320.273	219.592
2040.47	226.6	2040.43	240.737	160.591	272.028	309.699
2042.13	282.675	2042.09	313.76	233.718	311.837	300.932
2043.79	332.853	2043.75	459.111	266.993	299.7	306.291
2045.45	255.078	2045.41	356.786	243.414	259.616	238.773
2047.11	291.453	2047.07	481.78	167.978	305.586	256.377
2048.77	168.976	2048.73	362.09	243.685	318.608	284.101
2050.43	260.582	2050.39	428.713	221.532	275.683	324.945
2052.09	291.366	2052.05	454.643	330.517	284.809	212.906
2053.75	277.328	2053.71	382.879	271.64	311.986	273.264
2055.41	201.463	2055.36	514.417	197.847	328.214	341.746
2057.07	298.771	2057.02	507.062	180.105	315.493	275.35
2058.72	354.248	2058.68	408.899	207.498	270.821	275.075
2060.38	175.894	2060.33	303.031	183.023	280.2	248.892
2062.03	295.705	2061.99	496.457	186.679	304.627	317.736
2063.69	253.68	2063.65	384.172	266.465	289.104	294.697
2065.34	260.817	2065.3	463.175	185.38	343.622	290.774
2067	217.114	2066.95	378.462	262.423	270.147	250.966
2068.65	190.57	2068.61	185.032	160.591	244.721	241.271
2070.31	267.183	2070.26	497.787	213.417	269.169	217.69
2071.96	259.951	2071.91	352.084	189.39	339.709	231.219
2073.61	241.873	2073.57	359.91	221.367	250.34	230.859
2075.26	195.947	2075.22	372.251	216.494	303.059	289.609
2076.91	351.172	2076.87	371.095	240.768	278.865	264.466
2078.57	296.408	2078.52	406.429	181.189	285.756	213.431
2080.22	282.783	2080.17	306.244	225.753	302.729	280.502
2081.87	198.306	2081.82	233.526	284.46	258.784	268.679
2083.52	168.976	2083.47	201.268	172.307	282.918	328.96
2085.16	279.047	2085.12	313.458	284.293	307.131	219.345
2086.81	252.358	2086.77	249.088	179.416	269.419	315.832
2088.46	206.906	2088.42	299.149	194.674	259.75	260.422
2090.11	224.684	2090.06	311.632	277.066	314.114	277.114
2091.75	319.732	2091.71	278.53	160.591	294.551	212.906
2093.4	316.738	2093.36	385.796	226.379	318.381	353.29
2095.05	235.016	2095	274.003	255.547	310.179	281.718
2096.69	248.839	2096.65	387.492	186.895	292.207	286.299
2098.34	365.706	2098.29	277.975	197.417	288.454	288.03
2099.98	256.779	2099.94	391.208	250.112	305.913	365.439
2101.63	234.054	2101.58	234.809	217.976	318.576	296.706
2103.27	241.529	2103.23	282.668	186.007	283.561	293.149
2104.91	219.199	2104.87	383.63	179.202	282.609	265.764
2106.56	259.062	2106.51	309.948	182.558	244.721	311.549
2108.2	303.115	2108.15	324.617	263.073	256.231	308.499
2109.84	324.355	2109.79	238.631	290.744	274.812	332.612
2111.48	270.78	2111.44	348.986	291.569	289.463	345.884
2113.12	280.385	2113.08	307.678	293.547	312.183	274.311
2114.76	296.17	2114.72	412.702	265.674	295.971	278.892
2116.4	289.131	2116.36	223.053	233.948	292.825	300.624
2118.04	323.267	2118	374.728	220.369	306.746	286.503
2119.68	257.575	2119.63	321.722	179.933	275.731	275.527
2121.32	275.052	2121.27	185.032	247.64	274.779	306.694
2122.96	278.697	2122.91	264.929	291.368	272.891	297.002
2124.59	310.509	2124.55	358.233	215.789	248.017	242.334
2126.23	213.484	2126.18	268.937	206.353	266.19	329.78
2127.87	257.621	2127.82	302.033	263.06	302.426	277.362
2129.5	320.918	2129.46	313.514	248.907	244.721	289.079
2131.14	335.374	2131.09	234.374	264.893	279.076	239.927
2132.77	299.987	2132.73	267.608	216.016	262.491	212.906
2134.41	196.755	2134.36	291.208	217.274	277.963	246.348
2136.04	234.677	2135.99	304.998	280.666	266.493	251.964
2137.67	224.751	2137.63	348.96	318.191	286.081	283.749
2139.31	168.976	2139.26	238.278	273.848	275.724	259.699
2140.94	344.42	2140.89	365.947	246.634	296.423	276.781
2142.57	168.976	2142.52	278.961	267.549	309.178	313.894
2144.2	350.901	2144.16	369.317	160.591	266.987	253.165
2145.83	314.12	2145.79	261.008	270.813	285.85	292.593
2147.46	197.804	2147.42	185.032	255.231	294.767	279.174
2149.09	291.022	2149.05	185.056	237.843	273.736	212.906
2150.72	264.525	2150.68	290.407	283.644	278.758	265.637
2152.35	246.305	2152.31	378.053	259.63	252.833	326.516
2153.98	267.357	2153.93	373.728	271.799	309.911	263.54
2155.61	318.224	2155.56	298.722	316.146	311.037	251.708
2157.24	254.539	2157.19	185.032	239.669	297.214	247.015
2158.86	228.112	2158.82	304.982	247.364	305.443	306.461
2160.49	233.936	2160.44	333.006	300.228	244.721	229.043
2162.12	266.007	2162.07	193.357	233.259	300.509	247.76
2163.74	206.319	2163.7	185.032	170.454	268.363	248.608
2165.37	273.866	2165.32	316.994	225.81	278.283	252.536
2166.99	216.644	2166.95	309.312	258.288	252.268	283.515
2168.62	281.649	2168.57	264.41	292.089	312.317	236.622
2170.24	262.875	2170.19	323.893	188.076	312.429	235.855
2171.86	174.319	2171.82	277.791	298.244	338.56	265.214
2173.49	237.7	2173.44	371.34	253.464	258.734	294.696
2175.11	168.976	2175.06	185.032	160.591	257.969	281.3
2176.73	302.291	2176.68	398.735	279.565	305.264	282.002
2178.35	212.864	2178.31	440.831	231.79	305.62	253.881
2179.97	263.689	2179.93	310.312	249.26	289.034	264.905
2181.59	325.759	2181.55	297.703	222.968	294.507	212.906
2183.21	194.071	2183.17	250.303	182.909	265.037	277.486
2184.83	244.618	2184.79	290.07	295.075	271.079	269.174
2186.45	222.396	2186.41	185.032	184.463	301.867	212.906
2188.07	216.401	2188.02	330.35	207.066	301.967	300.69
2189.69	212.627	2189.64	449.019	281.88	244.721	271.641
2191.31	254.071	2191.26	365.033	217.9	308.403	260.753
2192.92	265.728	2192.88	245.388	308.121	335.232	298.025
2194.54	237.595	2194.49	242.08	171.54	291.203	252.453
2196.16	185.668	2196.11	354.104	246.152	315.31	276.034
2197.77	259.944	2197.72	229.455	221.953	286.55	247.765
2199.39	226.418	2199.34	350.13	227.939	297.917	260.644
2201	242.089	2200.95	270.124	194.108	307.407	252.669
2202.62	250.952	2202.57	371.434	264.455	297.017	281.82
2204.23	178.005	2204.18	371.056	308.977	338.014	258.987
2205.84	178.105	2205.8	453.987	203.672	268.981	218.295
2207.46	232.345	2207.41	226.223	232.537	293.818	235.741
2209.07	263.769	2209.02	369.76	228.568	307.764	236.323
2210.68	286.375	2210.63	251.597	268.762	260.828	255.039
2212.29	241.159	2212.24	321.73	239.118	294.275	258.887
2213.9	273.121	2213.86	402.155	229.633	295.816	260.866
2215.51	209.256	2215.47	383.87	278.304	267.447	278.973
2217.12	234.564	2217.08	325.873	302.13	306.166	284.207
2218.73	275.041	2218.68	360.16	285.107	298.972	295.565
2220.34	271.687	2220.29	352.73	210.234	256.863	251.047
2221.95	263.498	2221.9	328.58	300.509	245.677	321.651
2223.56	289.473	2223.51	419.707	272.929	322.483	304.376
2225.17	185.61	2225.12	300.109	243.494	284.373	301.219
2226.77	258.907	2226.73	475.785	183.2	323.347	296.18
2228.38	261.363	2228.33	291.732	240.047	315.402	259.257
2229.99	168.976	2229.94	351.948	235.033	302.536	269.449
2231.59	363.4	2231.54	439.431	305.156	280.748	252.755
2233.2	271.006	2233.15	437.18	300.414	350.037	279.173
2234.8	356.79	2234.75	527.029	206.807	257.401	251.703
2236.41	275.752	2236.36	355.778	207.832	286.838	230.343
2238.01	261.887	2237.96	407.79	205.738	292.348	269.343
2239.61	306.195	2239.57	389.065	205.399	302.929	259.092
2241.22	291.673	2241.17	389.6	211.689	287.58	273.949
2242.82	244.318	2242.77	490.393	258.732	265.3	311.914
2244.42	258.129	2244.37	434.444	205.9	273.088	333.985
2246.02	243.104	2245.97	374.751	257.194	305.942	271.162
2247.62	231.241	2247.58	384.312	241.194	296.863	259.443
2249.22	300.538	2249.18	592.127	288.612	307.848	279.828
2250.82	274.994	2250.78	426.194	224.153	304.896	318.316
2252.42	313.607	2252.38	426.512	310.815	311.008	276.905
2254.02	285.375	2253.97	439.079	331.599	328.182	288.597
2255.62	236.297	2255.57	512.895	383.502	340.417	368.389
2257.22	255.371	2257.17	476.959	333.525	345.656	336.281
2258.82	352.596	2258.77	510.269	201.666	271.952	337.272
2260.42	275.971	2260.37	407.825	297.925	261.307	280.362
2262.01	192.494	2261.96	521.626	293.3	244.721	314.55
2263.61	380.164	2263.56	476.672	298.791	301.641	332.835
2265.2	323.979	2265.16	514.96	303.397	297.626	307.218
2266.8	296.94	2266.75	463.492	347.117	250.675	337.697
2268.39	359.043	2268.35	527.265	315.951	291.787	381.271
2269.99	343.648	2269.94	602.28	352.898	279.961	295.941
2271.58	285.289	2271.53	487.536	254.958	248.196	326.706
2273.18	186.677	2273.13	442.032	270.129	297.491	273.566
2274.77	250.204	2274.72	527.768	275.412	287.846	335.52
2276.36	266.871	2276.31	451.743	268.805	289.261	342.567
2277.95	335.677	2277.91	539.957	327.309	290.733	278.708
2279.55	338.62	2279.5	538.411	335.922	327.263	318.941
2281.14	290.7	2281.09	578.102	311.645	325.851	328.267
2282.73	406.916	2282.68	637.032	297.476	316.448	347.686
2284.32	252.267	2284.27	644.2	325.416	325.092	330.196
2285.91	292.752	2285.86	567.606	292.464	309.791	401.798
2287.5	358.371	2287.45	565.249	353.619	328.546	358.491
2289.09	325.123	2289.04	591.627	309.882	311.355	397.276
2290.68	290.007	2290.63	681.249	272.251	322.218	332.152
2292.26	307.023	2292.21	612.606	326.727	327.134	302.118
2293.85	377.171	2293.8	630.2	302.31	305.104	427.175
2295.44	358.448	2295.39	642.032	359.998	328.126	361.322
2297.02	451.856	2296.97	634.102	380.793	341.201	369.559
2298.61	404.394	2298.56	605.411	390.693	302.327	324.887
2300.2	361.999	2300.15	703.957	378.698	329.504	401.304
2301.78	298.665	2301.73	730.743	373.808	327.732	404.811
2303.37	388.46	2303.32	721.768	354.024	344.011	416.408
2304.95	377.384	2304.9	753.032	374.344	353.339	434.094
2306.53	364.435	2306.48	637.536	394.77	329.718	394.871
2308.12	339.613	2308.07	662.28	305.299	309.145	360.736
2309.7	329.919	2309.65	697.265	414.934	313.622	412.045
2311.28	370.351	2311.23	694.492	384.673	339.147	409.736
2312.86	372.91	2312.81	681.96	341.516	244.721	412.871
2314.45	348.595	2314.4	624.672	400.441	245.795	400.094
2316.03	314.406	2315.98	660.626	414.516	341.922	396.408
2317.61	506.343	2317.56	734.825	353.673	309.099	402.811
2319.19	411.406	2319.14	740.269	475.934	339.327	461.304
2320.77	460.593	2320.72	761.959	400.299	356.606	373.886
2322.35	439.906	2322.3	784.895	387.77	339.934	506.559
2323.93	430.344	2323.88	715.079	377.344	397.312	400.322
2325.5	436.907	2325.45	878.512	401.024	436.74	489.175
2327.08	411.595	2327.03	689.194	439.808	396.217	457.118
2328.66	353.408	2328.61	707.127	476.698	360.742	505.152
2330.24	352.803	2330.19	694.312	406.693	281.742	411.276
2331.81	431.408	2331.76	742.751	424.793	369.316	458.491
2333.39	436.595	2333.34	677.444	415.998	279.938	357.798
2334.96	489.907	2334.91	765.393	367.31	383.607	325.196
2336.54	369.344	2336.49	731.6	380.727	351.324	396.686
2338.11	378.906	2338.06	645.065	340.251	312.057	375.267
2339.69	362.593	2339.64	622.79	372.882	290.822	382.941
2341.26	319.406	2341.21	706.778	413.619	330.633	348.708
2342.83	395.343	2342.78	703.778	370.464	375.491	408.567
2344.41	398.406	2344.36	666.029	477.416	333.396	444.52
2345.98	345.595	2345.93	711.546	384.476	331.347	364.566
2347.55	386.91	2347.5	715.33	458.957	342.344	414.706
2349.12	353.351	2349.07	653.383	348.326	297.387	371.941
2350.69	355.919	2350.64	585.707	358.803	331.475	394.271
2352.26	378.613	2352.21	728.305	462.385	330.61	427.697
2353.83	304.435	2353.78	621.178	314.074	313.789	298.218
2355.4	308.384	2355.35	692.328	393.868	281.014	338.835
2356.97	425.46	2356.92	645.758	290.768	291.284	367.921
2358.54	367.665	2358.49	545.471	314.773	314.599	339.339
2360.11	310.999	2360.06	553.468	287.884	296.958	328.846
2361.68	304.461	2361.63	427.753	351.099	274.363	314.443
2363.24	302.053	2363.19	558.327	215.42	297.811	311.129
2364.81	261.776	2364.76	480.195	208.845	342.305	299.905
2366.38	293.628	2366.33	379.358	171.375	279.843	254.771
2367.94	168.976	2367.89	370.821	225.009	323.425	212.906
2369.51	250.789	2369.46	407.585	187.748	273.051	260.771
2371.07	168.976	2371.02	185.032	160.591	244.721	212.906
2372.64	168.976	2372.59	185.032	160.591	244.721	212.906

## Sheet: Fig. 3c
N-R6-C	A		B		C			N-R12-C	A		B		C			N-R12-C(xA)	A		B		C
498.038	652.434	498.038	539.019	498.038	544.373			498.038	330.668	498.038	313.032	498.038	424.157			498.038	282.347	498.038	273.852	498.038	300.067
500.179	652.434	500.179	609.895	500.179	544.373			500.179	428.644	500.179	313.032	500.179	609.144			500.179	282.347	500.179	322.449	500.179	332.442
502.32	696.927	502.32	724.99	502.32	617.45			502.32	330.668	502.32	313.032	502.32	816.597			502.32	282.347	502.32	273.852	502.32	308.196
504.459	652.434	504.459	855.249	504.459	825.461			504.459	330.938	504.459	324.192	504.459	569.63			504.459	288.753	504.459	312.047	504.459	326.338
506.598	652.434	506.598	1006.9	506.598	1017.21			506.598	330.668	506.598	313.032	506.598	424.157			506.598	333.522	506.598	323.546	506.598	357.876
508.736	806.337	508.736	1273.94	508.736	1259.91			508.736	330.668	508.736	361.948	508.736	424.157			508.736	282.347	508.736	354.356	508.736	413.82
510.874	652.434	510.874	1477.38	510.874	1578.78			510.874	360.814	510.874	397.654	510.874	424.157			510.874	367.259	510.874	419.485	510.874	480.179
513.011	682.709	513.011	1839.23	513.011	1836.62			513.011	417.36	513.011	374.36	513.011	465.133			513.011	436.426	513.011	442.939	513.011	565.962
515.147	697.624	515.147	2017.49	515.147	2040.43			515.147	461.038	515.147	386.306	515.147	424.157			515.147	424.854	515.147	473.726	515.147	583.182
517.283	1191.54	517.283	2166.28	517.283	2274.85			517.283	527.593	517.283	521.076	517.283	532.729			517.283	496.512	517.283	568.333	517.283	663.971
519.417	967.972	519.417	2287.81	519.417	2369.88			519.417	553.738	519.417	494.592	519.417	511.343			519.417	476.755	519.417	509.17	519.417	623.565
521.551	1054.29	521.551	2187.78	521.551	2342.34			521.551	459.56	521.551	630.762	521.551	435.32			521.551	469.281	521.551	495.375	521.551	607.642
523.685	714.972	523.685	2034.2	523.685	2084.43			523.685	436.709	523.685	488.11	523.685	425.704			523.685	419.097	523.685	428.957	523.685	590.214
525.817	652.434	525.817	1881.08	525.817	1867.8			525.817	397.753	525.817	437.27	525.817	424.157			525.817	424.21	525.817	413.927	525.817	511.297
527.949	706.708	527.949	1724.41	527.949	1754.02			527.949	357.993	527.949	399.024	527.949	424.157			527.949	332.627	527.949	425.295	527.949	522.904
530.081	675.292	530.081	1533.21	530.081	1593.31			530.081	391.399	530.081	394.346	530.081	431.543			530.081	384.354	530.081	440.072	530.081	474.051
532.211	783.351	532.211	1474.48	532.211	1501.92			532.211	330.668	532.211	313.032	532.211	424.157			532.211	357.401	532.211	378.271	532.211	430.755
534.341	652.434	534.341	1363.25	534.341	1453.23			534.341	352.037	534.341	381.414	534.341	424.157			534.341	373.774	534.341	359.904	534.341	433.032
536.47	652.434	536.47	1345.5	536.47	1326.87			536.47	330.668	536.47	350.12	536.47	424.157			536.47	381.483	536.47	361.983	536.47	375.902
538.599	914.89	538.599	1412.53	538.599	1310.21			538.599	434.649	538.599	463.532	538.599	462.996			538.599	406.942	538.599	394.539	538.599	427.495
540.727	652.434	540.727	1422.32	540.727	1313.54			540.727	463.266	540.727	458.836	540.727	491.276			540.727	440.711	540.727	444.046	540.727	431.261
542.854	799.678	542.854	1430.64	542.854	1326.07			542.854	497.633	542.854	436.352	542.854	458.561			542.854	442.853	542.854	444.059	542.854	445.704
544.98	773.998	544.98	1377.5	544.98	1265.23			544.98	505.531	544.98	426.522	544.98	434.166			544.98	422.379	544.98	451.598	544.98	393.849
547.106	801.99	547.106	1326.92	547.106	1230.42			547.106	427.95	547.106	335.87	547.106	424.157			547.106	442.301	547.106	384.68	547.106	373.721
549.231	700.633	549.231	1265.9	549.231	1066.28			549.231	330.668	549.231	313.032	549.231	424.157			549.231	386.63	549.231	345.326	549.231	356.349
551.356	652.434	551.356	1140.45	551.356	961.835			551.356	341.298	551.356	337.2	551.356	447.829			551.356	367.379	551.356	353.156	551.356	355.763
553.479	692.236	553.479	1154.59	553.479	953.495			553.479	407.729	553.479	348.548	553.479	453.55			553.479	375.561	553.479	307.385	553.479	318.924
555.602	652.434	555.602	1101.33	555.602	880.295			555.602	364.882	555.602	313.032	555.602	424.157			555.602	425.191	555.602	352.222	555.602	355.156
557.725	746.162	557.725	1152.67	557.725	977.616			557.725	330.668	557.725	385.442	557.725	464.484			557.725	410.854	557.725	365.815	557.725	358.217
559.846	678.061	559.846	1138.29	559.846	882.197			559.846	477.019	559.846	321.388	559.846	486.879			559.846	356.92	559.846	391.625	559.846	395.124
561.967	736.084	561.967	1123.57	561.967	891.433			561.967	386.253	561.967	455.566	561.967	446.619			561.967	385.499	561.967	412.15	561.967	402.005
564.088	778.689	564.088	1084.52	564.088	865.864			564.088	442.749	564.088	313.032	564.088	467.71			564.088	368.611	564.088	358.422	564.088	407.909
566.207	911.263	566.207	1060.16	566.207	874.789			566.207	458.303	566.207	378.736	566.207	424.157			566.207	424.276	566.207	398.478	566.207	389.887
568.326	652.434	568.326	1081.5	568.326	859.636			568.326	421.317	568.326	384.914	568.326	437.023			568.326	366.517	568.326	355.354	568.326	414.995
570.444	850.335	570.444	988.56	570.444	810.648			570.444	417.945	570.444	329.62	570.444	436.03			570.444	387.317	570.444	348.092	570.444	382.295
572.562	654.152	572.562	939.364	572.562	708.261			572.562	464.52	572.562	321.566	572.562	424.157			572.562	368.157	572.562	336.738	572.562	332.856
574.679	811.3	574.679	853.928	574.679	642.118			574.679	330.668	574.679	313.032	574.679	445.515			574.679	339.62	574.679	351.342	574.679	333.752
576.795	786.186	576.795	710.272	576.795	624.866			576.795	330.668	576.795	313.032	576.795	465.009			576.795	321.736	576.795	303.958	576.795	300.067
578.91	924.412	578.91	797.391	578.91	660.229			578.91	434.889	578.91	355.512	578.91	442.408			578.91	304.043	578.91	317.473	578.91	333.16
581.025	805.305	581.025	676.21	581.025	626.151			581.025	432.666	581.025	351.484	581.025	529.313			581.025	283.302	581.025	283.515	581.025	300.067
583.139	838.633	583.139	575.904	583.139	611.778			583.139	330.668	583.139	358.6	583.139	532.356			583.139	282.347	583.139	273.852	583.139	300.067
585.253	652.434	585.253	579.497	585.253	544.373			585.253	500.68	585.253	313.032	585.253	596.536			585.253	293.231	585.253	273.852	585.253	300.067
587.365	899.311	587.365	539.019	587.365	544.373			587.365	466.177	587.365	343.796	587.365	723.856			587.365	282.347	587.365	287.427	587.365	315.99
589.477	873.627	589.477	581.068	589.477	585.054			589.477	501.811	589.477	313.032	589.477	796.189			589.477	314.184	589.477	302.046	589.477	300.067
591.589	1102.83	591.589	547.328	591.589	546.273			591.589	614.567	591.589	320.362	591.589	989.647			591.589	325.121	591.589	273.852	591.589	307.964
593.699	1177.2	593.699	546.976	593.699	563.835			593.699	615.924	593.699	344.278	593.699	1190.24			593.699	297.158	593.699	299.023	593.699	300.067
595.809	1365.21	595.809	539.019	595.809	594.342			595.809	731.65	595.809	412.79	595.809	1371.98			595.809	377.297	595.809	296.341	595.809	353.249
597.919	1859.91	597.919	559.228	597.919	599.999			597.919	845.378	597.919	427.914	597.919	1578.86			597.919	320.537	597.919	322.806	597.919	375.606
600.028	1862.22	600.028	625.386	600.028	720.177			600.028	941.174	600.028	475.978	600.028	1747.03			600.028	396.22	600.028	381.186	600.028	401.852
602.135	2212.79	602.135	551.338	602.135	736.705			602.135	1044.13	602.135	560.364	602.135	1930.33			602.135	457.666	602.135	381.104	602.135	426.744
604.243	2314.41	604.243	593.543	604.243	700.4			604.243	1130.94	604.243	491.4	604.243	2531.02			604.243	438.215	604.243	455.176	604.243	452.819
606.349	2915.86	606.349	615.001	606.349	847.864			606.349	1371.72	606.349	611.106	606.349	2836.23			606.349	521.87	606.349	470.404	606.349	503.078
608.455	3819.35	608.455	708.716	608.455	976.101			608.455	1773.45	608.455	885.496	608.455	3289.4			608.455	660.63	608.455	576.79	608.455	632.523
610.561	4502.17	610.561	814.689	610.561	1201.32			610.561	2215.11	610.561	1044.59	610.561	4333.95			610.561	767.496	610.561	697.336	610.561	768.156
612.665	5124.46	612.665	939.922	612.665	1326.12			612.665	2310.34	612.665	1192.4	612.665	4460.96			612.665	875.469	612.665	801.043	612.665	850.979
614.769	5158.75	614.769	1034.42	614.769	1449.6			614.769	2250	614.769	1248.95	614.769	3842.45			614.769	849.55	614.769	784.897	614.769	921.803
616.872	4275.43	616.872	1130.18	616.872	1419.39			616.872	1913.06	616.872	1030.25	616.872	3224.09			616.872	794.739	616.872	749.768	616.872	850.818
618.975	3609.45	618.975	934.208	618.975	1162.77			618.975	1532.29	618.975	860.332	618.975	2605.87			618.975	653.038	618.975	613.803	618.975	679.027
621.076	2830.61	621.076	729.079	621.076	902.726			621.076	1325.88	621.076	774.914	621.076	2096.2			621.076	455.968	621.076	477.378	621.076	520.038
623.178	2157.38	623.178	626.925	623.178	699.112			623.178	1013.8	623.178	665.46	623.178	1717.08			623.178	377.601	623.178	379.921	623.178	408.843
625.278	1800.42	625.278	539.019	625.278	607.912			625.278	867.392	625.278	606.874	625.278	1401.11			625.278	282.347	625.278	300.638	625.278	352.852
627.378	1552.53	627.378	585.667	627.378	634.731			627.378	851.746	627.378	527.186	627.378	1246.29			627.378	313.619	627.378	313.531	627.378	300.067
629.477	1380.76	629.477	539.019	629.477	544.373			629.477	736.447	629.477	486.42	629.477	1103.61			629.477	287.976	629.477	280.602	629.477	300.354
631.575	1242.74	631.575	602.463	631.575	621.201			631.575	691.412	631.575	534.608	631.575	1069.09			631.575	296.419	631.575	273.852	631.575	331.791
633.673	1505.81	633.673	676.06	633.673	710.819			633.673	749.234	633.673	495.78	633.673	1026.71			633.673	294.948	633.673	369.003	633.673	362.379
635.77	1223.41	635.77	891.579	635.77	925.224			635.77	740.015	635.77	549.97	635.77	1040.49			635.77	471.564	635.77	496.259	635.77	564.119
637.867	1370.38	637.867	1285.44	637.867	1229.23			637.867	808.071	637.867	635.212	637.867	1056.41			637.867	667.266	637.867	658.621	637.867	715.012
639.962	1391.05	639.962	1304.45	639.962	1294.04			639.962	804.447	639.962	623.544	639.962	970.491			639.962	780.056	639.962	710.089	639.962	749.059
642.058	1152.85	642.058	1036.61	642.058	986.636			642.058	680.279	642.058	503.004	642.058	776.719			642.058	611.933	642.058	605.665	642.058	585.262
644.152	805.894	644.152	723.931	644.152	713.028			644.152	531.201	644.152	485.484	644.152	561.242			644.152	422.916	644.152	410.141	644.152	486.029
646.246	753.828	646.246	629.399	646.246	614.614			646.246	406.23	646.246	352.6	646.246	503.254			646.246	336.938	646.246	342.939	646.246	361.547
648.339	740.341	648.339	587.019	648.339	544.373			648.339	330.668	648.339	313.032	648.339	445.7			648.339	308.658	648.339	336.732	648.339	336.225
650.431	652.434	650.431	539.019	650.431	544.373			650.431	379.769	650.431	313.032	650.431	424.157			650.431	282.347	650.431	273.852	650.431	309.065
652.523	752.637	652.523	539.019	652.523	628.963			652.523	466.249	652.523	402.268	652.523	452.973			652.523	282.347	652.523	273.852	652.523	300.067
654.614	721.245	654.614	564.399	654.614	602.767			654.614	445.155	654.614	405.608	654.614	499.924			654.614	282.347	654.614	325.513	654.614	300.067
656.704	652.434	656.704	599.931	656.704	651.823			656.704	381.191	656.704	329.196	656.704	491.01			656.704	294.347	656.704	346.249	656.704	349.302
658.794	962.142	658.794	620.615	658.794	717.854			658.794	510.553	658.794	313.032	658.794	582.106			658.794	358.852	658.794	364.041	658.794	374.631
660.883	909.54	660.883	666.451	660.883	729.46			660.883	491.096	660.883	348.584	660.883	648.328			660.883	343.16	660.883	273.852	660.883	353.054
662.971	866.662	662.971	700.439	662.971	780.343			662.971	557.899	662.971	356.306	662.971	720.686			662.971	344.537	662.971	334.437	662.971	392.571
665.059	1097.22	665.059	664.579	665.059	769.548			665.059	531.745	665.059	394.2	665.059	765.373			665.059	347.984	665.059	328.098	665.059	390.182
667.146	1036.11	667.146	687.872	667.146	807.927			667.146	547.633	667.146	410.264	667.146	930.059			667.146	417.5	667.146	373.834	667.146	384.887
669.232	1262.56	669.232	665.709	669.232	797.481			669.232	605.56	669.232	480.5	669.232	1035.48			669.232	388.086	669.232	355.645	669.232	412.686
671.318	1417.79	671.318	620.416	671.318	780.207			671.318	763.902	671.318	510.86	671.318	1207.53			671.318	398.682	671.318	387.06	671.318	399.579
673.403	1527.28	673.403	652.276	673.403	753.311			673.403	740.222	673.403	492.772	673.403	1393.71			673.403	449.337	673.403	402.645	673.403	437.567
675.487	1980.09	675.487	636.288	675.487	818.987			675.487	907.541	675.487	519.18	675.487	1739.03			675.487	446.062	675.487	401.834	675.487	454.648
677.571	2187.56	677.571	683.452	677.571	791.266			677.571	1114.57	677.571	594.558	677.571	2137.49			677.571	492.856	677.571	466.098	677.571	465.095
679.654	2575.99	679.654	671.768	679.654	865.868			679.654	1300.91	679.654	668.724	679.654	2606.08			679.654	620.719	679.654	493.437	679.654	518.459
681.736	3040.08	681.736	672.236	681.736	914.046			681.736	1409.89	681.736	753.914	681.736	3030.82			681.736	659.126	681.736	530.852	681.736	587.918
683.817	3382.05	683.817	702.856	683.817	892.399			683.817	1579.83	683.817	781.368	683.817	3156.7			683.817	638.722	683.817	578.343	683.817	583.472
685.898	3517.12	685.898	733.482	685.898	959.129			685.898	1614.16	685.898	847	685.898	3302.71			685.898	693.861	685.898	591.909	685.898	586.587
687.979	3591.29	687.979	745.856	687.979	849.633			687.979	1658.42	687.979	830.808	687.979	3232.87			687.979	657.07	687.979	605.551	687.979	583.668
690.058	3698.75	690.058	737.236	690.058	923.714			690.058	1648.16	690.058	866.794	690.058	3250.56			690.058	708.347	690.058	546.268	690.058	623.115
692.137	3731.19	692.137	782.768	692.137	905.573			692.137	1745.05	692.137	938.96	692.137	3345.09			692.137	713.693	692.137	610.061	692.137	678.479
694.216	4117.13	694.216	836.452	694.216	1073.81			694.216	1855.66	694.216	1021.31	694.216	3591.47			694.216	794.108	694.216	677.93	694.216	737.938
696.293	4625.55	696.293	939.288	696.293	1173.62			696.293	2131.68	696.293	1293.83	696.293	4042.77			696.293	906.592	696.293	798.874	696.293	811.492
698.37	5954.75	698.37	1119.28	698.37	1402.41			698.37	2733.7	698.37	1473.74	698.37	4914.8			698.37	1105.14	698.37	967.853	698.37	1071.14
700.446	6630.62	700.446	1255.42	700.446	1758.78			700.446	3041.44	700.446	1852.45	700.446	6149.96			700.446	1358.77	700.446	1163.16	700.446	1211.88
702.522	7654.84	702.522	1450.71	702.522	2017.04			702.522	3496.56	702.522	2243.74	702.522	7563.26			702.522	1624.46	702.522	1381.41	702.522	1484.72
704.597	9950.83	704.597	1593.15	704.597	2418.39			704.597	4541.16	704.597	2433.18	704.597	8760.7			704.597	1822.22	704.597	1541.73	704.597	1659.65
706.671	10470.6	706.671	1569.75	706.671	2479.06			706.671	4659.54	706.671	2444.82	706.671	8907.3			706.671	1860.04	706.671	1621.13	706.671	1724.68
708.745	9926.44	708.745	1546.38	708.745	2370.07			708.745	4263.44	708.745	2064.12	708.745	7651.03			708.745	1633.7	708.745	1490.61	708.745	1619.8
710.818	7842.69	710.818	1358.13	710.818	1970.12			710.818	3343.5	710.818	1881.86	710.818	5677.92			710.818	1406.04	710.818	1224.16	710.818	1323.02
712.89	5632.07	712.89	1190.03	712.89	1616.54			712.89	2407.66	712.89	1600.67	712.89	3906.95			712.89	1155.22	712.89	962.787	712.89	1067.33
714.962	4010.51	714.962	1082.31	714.962	1340.13			714.962	1617.88	714.962	923.168	714.962	2665.63			714.962	925.457	714.962	765.49	714.962	849.736
717.032	2855.48	717.032	967.43	717.032	1199.71			717.032	1167.76	717.032	799.728	717.032	1926.81			717.032	755.766	717.032	651.271	717.032	701.102
719.103	2068.11	719.103	941.161	719.103	971.265			719.103	926.95	719.103	644.48	719.103	1440.35			719.103	668.145	719.103	552.127	719.103	598.37
721.172	1648.42	721.172	830.826	721.172	906.804			721.172	757.015	721.172	561.422	721.172	1108.73			721.172	589.592	721.172	493.06	721.172	446.543
723.241	1431.56	723.241	758.931	723.241	778.898			723.241	658.019	723.241	508.556	723.241	871.954			723.241	515.108	723.241	427.038	723.241	421.619
725.309	1093.68	725.309	620.399	725.309	727.535			725.309	493.693	725.309	348.468	725.309	693.281			725.309	409.175	725.309	332.355	725.309	392.6
727.377	933.689	727.377	549.019	727.377	563.994			727.377	410.031	727.377	409.794	727.377	560.357			727.377	282.347	727.377	292.041	727.377	352.102
729.444	652.434	729.444	539.019	729.444	544.373			729.444	401.484	729.444	313.032	729.444	490.282			729.444	308.175	729.444	273.852	729.444	301.302
731.51	722.422	731.51	539.019	731.51	544.373			731.51	330.668	731.51	350.124	731.51	448.38			731.51	282.347	731.51	273.852	731.51	300.067
733.576	652.434	733.576	592.558	733.576	579.806			733.576	330.668	733.576	368.502	733.576	424.157			733.576	334.054	733.576	294.852	733.576	300.067
735.641	714.558	735.641	670.427	735.641	681.211			735.641	430.75	735.641	313.032	735.641	432.479			735.641	349.012	735.641	318.672	735.641	372.067
737.705	652.434	737.705	724.917	737.705	844.389			737.705	484.316	737.705	411.956	737.705	476.91			737.705	399.041	737.705	323.403	737.705	390.801
739.769	916.411	739.769	853.561	739.769	940.555			739.769	484.842	739.769	442.656	739.769	514.471			739.769	446.14	739.769	412.077	739.769	425.463
741.832	861.524	741.832	943.36	741.832	1058.95			741.832	480.585	741.832	503.514	741.832	551.162			741.832	499.308	741.832	439.83	741.832	494.224
743.894	1023.53	743.894	1008.31	743.894	1123.49			743.894	559.205	743.894	610.532	743.894	584.985			743.894	556.546	743.894	478.661	743.894	505.082
745.956	1063.37	745.956	1024.42	745.956	1115.38			745.956	531.28	745.956	575.706	745.956	638.939			745.956	540.854	745.956	452.57	745.956	505.038
748.017	1061.1	748.017	1003.68	748.017	1190.04			748.017	524.172	748.017	695.038	748.017	711.024			748.017	489.232	748.017	437.557	748.017	484.091
750.077	1256.88	750.077	1006.03	750.077	1190.68			750.077	594.888	750.077	682.528	750.077	772.241			750.077	490.678	750.077	449.4	750.077	500.242
752.137	1269.27	752.137	1057.44	752.137	1275.49			752.137	559.454	752.137	782.174	752.137	830.654			752.137	495.195	752.137	450.231	752.137	493.49
754.196	1413.8	754.196	1135.01	754.196	1350.67			754.196	648.686	754.196	795.976	754.196	844.932			754.196	526.781	754.196	487.14	754.196	525.655
756.254	1271.32	756.254	1124.73	756.254	1419.03			756.254	684.513	756.254	841.936	756.254	808.078			756.254	550.377	756.254	463.127	756.254	512.708
758.312	1331.61	758.312	990.607	758.312	1217.36			758.312	652.973	758.312	752.052	758.312	701.089			758.312	511.865	758.312	452.192	758.312	426.859
760.369	1161.42	760.369	858.635	760.369	1067.66			760.369	426.054	760.369	758.322	760.369	586.438			760.369	450.381	760.369	372.64	760.369	388.107
762.425	779.574	762.425	762.817	762.425	873.34			762.425	350.547	762.425	678.75	762.425	501.475			762.425	363.749	762.425	321.246	762.425	328.008
764.481	751.187	764.481	699.935	764.481	758.989			764.481	391.444	764.481	671.332	764.481	424.157			764.481	333.346	764.481	273.852	764.481	330.932
766.536	652.434	766.536	619.28	766.536	642.011			766.536	432.443	766.536	772.962	766.536	424.157			766.536	282.347	766.536	273.852	766.536	311.951
768.591	818.326	768.591	604.073	768.591	571.406			768.591	387.452	768.591	742.008	768.591	426.157			768.591	305.61	768.591	302.497	768.591	300.067
770.644	658.348	770.644	539.019	770.644	552.773			770.644	442.672	770.644	803.21	770.644	448.475			770.644	304.125	770.644	297.897	770.644	318.71
772.697	790.08	772.697	553.601	772.697	544.373			772.697	511.983	772.697	828.566	772.697	474.393			772.697	340.251	772.697	298.457	772.697	323.381
774.75	835.444	774.75	539.019	774.75	544.373			774.75	588.406	774.75	908.076	774.75	623.981			774.75	355.531	774.75	333.936	774.75	352.952
776.802	1274.07	776.802	539.019	776.802	688.639			776.802	685.903	776.802	957.74	776.802	787.702			776.802	381.261	776.802	367.768	776.802	395.921
778.853	1529.31	778.853	561.625	778.853	792.48			778.853	823.092	778.853	1085.56	778.853	979.557			778.853	455.752	778.853	414.003	778.853	457.19
780.903	1907.25	780.903	593.813	780.903	741.311			780.903	1011.55	780.903	1189.53	780.903	1152.55			780.903	484.635	780.903	480.156	780.903	498.357
782.953	2313.71	782.953	613.954	782.953	753.151			782.953	1218.18	782.953	1277.65	782.953	1366.67			782.953	569.266	782.953	522.414	782.953	622.615
785.002	2565.02	785.002	684.615	785.002	852.582			785.002	1331.23	785.002	1351.93	785.002	1484.92			785.002	674.703	785.002	600.32	785.002	701.477
787.051	2830.73	787.051	703.1	787.051	899.809			787.051	1445.78	787.051	1424.36	787.051	1437.31			787.051	685.218	787.051	649.122	787.051	733.237
789.098	2931.88	789.098	737.809	789.098	921.222			789.098	1483.64	789.098	1562.95	789.098	1396.83			789.098	695.811	789.098	704.004	789.098	779.775
791.146	2854.34	791.146	763.69	791.146	1071.44			791.146	1528.62	791.146	1579.68	791.146	1320.48			791.146	682.481	791.146	695.965	791.146	835.226
793.192	2814.74	793.192	776.742	793.192	1048.66			793.192	1427.09	793.192	1560.57	793.192	1190.26			793.192	724.229	793.192	747.007	793.192	850.725
795.238	2483.42	795.238	813.966	795.238	1061.09			795.238	1300.08	795.238	1509.61	795.238	1096.18			795.238	704.053	795.238	725.128	795.238	857.397
797.283	2331.32	797.283	914.361	797.283	1168.91			797.283	1312.84	797.283	1444.16	797.283	1007.22			797.283	779.955	797.283	766.329	797.283	930.168
799.328	2471.46	799.328	999.926	799.328	1218.13			799.328	1195.39	799.328	1475.65	799.328	936.707			799.328	771.932	799.328	806.609	799.328	965.04
801.372	2258.66	801.372	1073.66	801.372	1299.74			801.372	1234.01	801.372	1523.31	801.372	904.146			801.372	848.987	801.372	868.968	801.372	1045.01
803.415	2079.09	803.415	1153.56	803.415	1422.15			803.415	1119.14	803.415	1445.11	803.415	831.716			803.415	903.117	803.415	916.406	803.415	1084.08
805.458	2069.31	805.458	1198.64	805.458	1422.96			805.458	1213.87	805.458	1473.06	805.458	785.416			805.458	934.323	805.458	937.923	805.458	1091.25
807.5	2144.72	807.5	1283.88	807.5	1449.15			807.5	1115.54	807.5	1539.17	807.5	737.246			807.5	934.605	807.5	1005.52	807.5	1129.52
809.541	2003.88	809.541	1320.28	809.541	1506.34			809.541	1087.15	809.541	1511.43	809.541	730.207			809.541	995.962	809.541	1011.19	809.541	1138.89
811.582	1872.7	811.582	1457.86	811.582	1640.72			811.582	1182.26	811.582	1527.84	811.582	717.297			811.582	1030.39	811.582	1089.95	811.582	1205.35
813.622	2156.2	813.622	1601.6	813.622	1804.7			813.622	1223.95	813.622	1602.4	813.622	759.517			813.622	1153.87	813.622	1149.78	813.622	1305.92
815.661	2218.63	815.661	1903.08	815.661	2117.26			815.661	1275.12	815.661	1627.11	815.661	811.867			815.661	1248.14	815.661	1257.83	815.661	1373.58
817.7	2408.46	817.7	2054.82	817.7	2353.01			817.7	1333.48	817.7	1725.98	817.7	909.346			817.7	1334.87	817.7	1286.74	817.7	1490.34
819.738	2485.54	819.738	2265.22	819.738	2604.35			819.738	1377.99	819.738	1761	819.738	972.955			819.738	1402.68	819.738	1354.88	819.738	1612.2
821.775	2817.17	821.775	2540.79	821.775	2979.7			821.775	1478.49	821.775	1910.16	821.775	1053.69			821.775	1492.55	821.775	1470.1	821.775	1685.15
823.812	3153.77	823.812	2785.52	823.812	3297.92			823.812	1669.89	823.812	1925.48	823.812	1143.56			823.812	1529.51	823.812	1530.4	823.812	1826.11
825.848	3377.61	825.848	2953.41	825.848	3645.22			825.848	1814.86	825.848	2048.96	825.848	1266.55			825.848	1561.53	825.848	1579.77	825.848	1891.61
827.884	3629.97	827.884	3026.47	827.884	3936.72			827.884	1927.36	827.884	2138.58	827.884	1325.68			827.884	1506.63	827.884	1596.23	827.884	1908.95
829.918	3943.8	829.918	3118.69	829.918	4040.78			829.918	2168.01	829.918	2327.64	829.918	1499.93			829.918	1492.81	829.918	1583.75	829.918	2028.39
831.952	4436.85	831.952	3074.07	831.952	4399.84			831.952	2350.59	831.952	2296.58	831.952	1553.82			831.952	1465.05	831.952	1578.36	831.952	2053.93
833.986	4798.3	833.986	3122.62	833.986	4551.89			833.986	2640.36	833.986	2488.96	833.986	1611.46			833.986	1482.37	833.986	1643.05	833.986	2158.57
836.019	5042.29	836.019	3135.32	836.019	4730.71			836.019	2683.54	836.019	2579.48	836.019	1726.23			836.019	1493.76	836.019	1700.81	836.019	2280.3
838.051	5055.76	838.051	3239.19	838.051	4992.33			838.051	2805.96	838.051	2656.16	838.051	1852.12			838.051	1558.23	838.051	1785.64	838.051	2359.12
840.083	5451.99	840.083	3407.22	840.083	5088.93			840.083	2854.05	840.083	2779	840.083	1965.14			840.083	1616.76	840.083	1819.56	840.083	2411.05
842.114	5484.3	842.114	3565.41	842.114	5184.31			842.114	2923.2	842.114	2729.98	842.114	2037.29			842.114	1878.37	842.114	1990.55	842.114	2540.07
844.144	5419.03	844.144	3883.76	844.144	5355.49			844.144	2920.31	844.144	2887.12	844.144	2175.57			844.144	2060.06	844.144	2171.61	844.144	2666.18
846.173	5702.48	846.173	4164.26	846.173	5540.84			846.173	2961.77	846.173	2954.4	846.173	2339.98			846.173	2347.81	846.173	2447.76	846.173	2908.39
848.202	5929.7	848.202	4482.93	848.202	5647.96			848.202	2991.72	848.202	3111.84	848.202	2554.51			848.202	2627.23	848.202	2655.98	848.202	3104.7
850.231	5789.83	850.231	4410.76	850.231	5508.89			850.231	3013.67	850.231	3121.42	850.231	2457.17			850.231	2688.5	850.231	2737.27	850.231	3129.1
852.258	5970.48	852.258	4260.7	852.258	5308.38			852.258	2973.1	852.258	3019.18	852.258	2492.96			852.258	2633.54	852.258	2637.1	852.258	3106.6
854.285	5944.16	854.285	4029.19	854.285	5068.87			854.285	3038.57	854.285	3071.06	854.285	2428.88			854.285	2551.65	854.285	2621.62	854.285	3035.19
856.312	6059.39	856.312	4011.65	856.312	5087.12			856.312	3013.41	856.312	3173.1	856.312	2449.93			856.312	2501.83	856.312	2587.22	856.312	3037.88
858.338	6608.11	858.338	4038.27	858.338	5193.78			858.338	3251.38	858.338	3415.3	858.338	2595.1			858.338	2533.09	858.338	2606.9	858.338	3129.67
860.363	7397.29	860.363	4124.04	860.363	5431.4			860.363	3596.52	860.363	3685.66	860.363	2673.4			860.363	2575.41	860.363	2758.65	860.363	3313.54
862.387	7984.2	862.387	4316.97	862.387	5812.98			862.387	3923.16	862.387	3944.16	862.387	2764.82			862.387	2624.81	862.387	2820.48	862.387	3476.58
864.411	8646.75	864.411	4555.06	864.411	6233.93			864.411	4436.15	864.411	4326.8	864.411	2926.38			864.411	2732.27	864.411	3029.38	864.411	3698.75
866.434	9690.98	866.434	4805.31	866.434	6684.48			866.434	4898.04	866.434	4763.62	866.434	3082.06			866.434	2801.81	866.434	3177.36	866.434	3949
868.457	10735.5	868.457	5203.71	868.457	7307.4			868.457	5520.64	868.457	5213.68	868.457	3345.59			868.457	2945.42	868.457	3423.42	868.457	4294.86
870.479	11785	870.479	5579.27	870.479	7924.21			870.479	6108.45	870.479	5712.94	870.479	3564.06			870.479	3113.1	870.479	3669.55	870.479	4640.8
872.5	12834.7	872.5	6018.98	872.5	8541.18			872.5	6628.91	872.5	6224.36	872.5	3742.38			872.5	3265.84	872.5	3824.76	872.5	4974.34
874.52	13701	874.52	6409.85	874.52	9147.84			874.52	6849.23	874.52	6413.94	874.52	3944.82			874.52	3384.66	874.52	4040.04	874.52	5210.98
876.54	13493.9	876.54	6616.87	876.54	9523.67			876.54	6944	876.54	6573.66	876.54	3934.4			876.54	3359.55	876.54	4026.4	876.54	5291.71
878.56	13414.9	878.56	6843.05	878.56	9850.68			878.56	6794.51	878.56	6355.52	878.56	3862.1			878.56	3298.51	878.56	3922.83	878.56	5241.53
880.578	12789.4	880.578	6914.39	880.578	9938.47			880.578	6384.45	880.578	6171.56	880.578	3668.93			880.578	3117.54	880.578	3759.34	880.578	5049.45
882.596	11872.3	882.596	7016.88	882.596	10103.4			882.596	5974.51	882.596	5993.74	882.596	3448.88			882.596	2955.64	882.596	3547.93	882.596	4908.46
884.614	11200.2	884.614	7078.52	884.614	10092.2			884.614	5564.7	884.614	5728.08	884.614	3237.96			884.614	2805.8	884.614	3357.59	884.614	4698.57
886.63	10547.3	886.63	7115.32	886.63	10183.3			886.63	5264.41	886.63	5626.56	886.63	3093.17			886.63	2729.04	886.63	3248.32	886.63	4503.77
888.646	9998.26	888.646	7308.27	888.646	10119.2			888.646	4873.46	888.646	5575.22	888.646	2942.51			888.646	2683.73	888.646	3145.13	888.646	4381.07
890.662	9689.66	890.662	7477.38	890.662	10219.1			890.662	4594.69	890.662	5462	890.662	2809.98			890.662	2665.18	890.662	3060.23	890.662	4231.46
892.677	9494.32	892.677	7731.06	892.677	10263.1			892.677	4399.63	892.677	5386.96	892.677	2843.57			892.677	2653.69	892.677	3002.13	892.677	4126.94
894.691	9120.31	894.691	8057.63	894.691	10444.5			894.691	4172.11	894.691	5478.06	894.691	2868.29			894.691	2654.28	894.691	3018.32	894.691	4047.51
896.705	9071.48	896.705	8478.35	896.705	10598.1			896.705	4251.95	896.705	5579.34	896.705	2961.14			896.705	2755.93	896.705	3034.59	896.705	3997.19
898.717	9310.19	898.717	8767.22	898.717	10609			898.717	4185.29	898.717	5826.74	898.717	3113.12			898.717	2770.66	898.717	3048.93	898.717	3933.95
900.73	9252.5	900.73	9202.25	900.73	10624.6			900.73	4309.58	900.73	6016.32	900.73	3366.23			900.73	2839.45	900.73	3023.34	900.73	3873.45
902.741	9218.59	902.741	9191.43	902.741	10389.7			902.741	4257.14	902.741	6154.06	902.741	3408.46			902.741	2800.31	902.741	3022.83	902.741	3747.95
904.752	9034.27	904.752	8494.52	904.752	9542.44			904.752	4158.24	904.752	6117.94	904.752	3199.82			904.752	2812.25	904.752	2895.4	904.752	3638.19
906.763	8501.7	906.763	8144.81	906.763	9117.14			906.763	3852.34	906.763	5787.98	906.763	2754.31			906.763	2711.25	906.763	2917.04	906.763	3477.51
908.772	7804.59	908.772	7621.61	908.772	8481.13			908.772	3555.86	908.772	5464.52	908.772	2292.93			908.772	2670.32	908.772	2800.76	908.772	3371.94
910.781	7088.93	910.781	6404.31	910.781	7001.81			910.781	3259.52	910.781	5387.04	910.781	1950.55			910.781	2660.46	910.781	2764.55	910.781	3243.45
912.79	6905.64	912.79	6006.1	912.79	6437.37			912.79	3021.49	912.79	5087.7	912.79	1753.56			912.79	2615.66	912.79	2674.42	912.79	3232.07
914.798	6797.99	914.798	5780.05	914.798	6161.51			914.798	3034.97	914.798	5112.54	914.798	1648.69			914.798	2607.94	914.798	2710.36	914.798	3167.77
916.805	6987.3	916.805	5795.15	916.805	6116.84			916.805	3002.01	916.805	5281.52	916.805	1660.95			916.805	2762.29	916.805	2831.38	916.805	3299.57
918.811	7346.38	918.811	5954.4	918.811	6223.52			918.811	3276.4	918.811	5374.66	918.811	1770.35			918.811	2986.7	918.811	3028.48	918.811	3413.46
920.817	7467.83	920.817	5894.8	920.817	6138.59			920.817	3297.23	920.817	5307.96	920.817	1737.87			920.817	3088.19	920.817	3096.65	920.817	3542.45
922.822	7247.96	922.822	5712.36	922.822	6020.22			922.822	3225.08	922.822	5233.42	922.822	1676.52			922.822	3003.74	922.822	3054.9	922.822	3483.53
924.827	6986.55	924.827	5602.06	924.827	5872.64			924.827	3120.46	924.827	5019.04	924.827	1609.3			924.827	2848.36	924.827	2896.22	924.827	3331.71
926.831	6701.83	926.831	5502.92	926.831	5778.42			926.831	2932.21	926.831	4802.8	926.831	1579.21			926.831	2712.05	926.831	2811.62	926.831	3314.98
928.834	6591.63	928.834	5561.94	928.834	5930.78			928.834	2969.82	928.834	4746.74	928.834	1658.25			928.834	2740.81	928.834	2855.1	928.834	3379.34
930.837	6792.53	930.837	5799.1	930.837	6233.11			930.837	3037.83	930.837	4772.84	930.837	1758.42			930.837	2877.64	930.837	2996.65	930.837	3544.8
932.839	7045.46	932.839	5936.42	932.839	6600.01			932.839	3264.25	932.839	4777.1	932.839	1895.72			932.839	2967.37	932.839	3088.27	932.839	3672.36
934.841	7204.49	934.841	6012.88	934.841	6682.89			934.841	3393.91	934.841	4735.52	934.841	1905.15			934.841	2997.64	934.841	3091.98	934.841	3716
936.841	7142.47	936.841	5837.5	936.841	6803.73			936.841	3378.65	936.841	4750.1	936.841	1924.71			936.841	2851.81	936.841	3028.61	936.841	3708.75
938.842	7438.64	938.842	5823.09	938.842	6821.16			938.842	3410.07	938.842	4610.84	938.842	1899.4			938.842	2721.05	938.842	2919.55	938.842	3632.58
940.841	7231.15	940.841	5687.5	940.841	6830.35			940.841	3420.66	940.841	4561.74	940.841	1850.22			940.841	2558.36	940.841	2829.56	940.841	3538.52
942.84	7151.09	942.84	5578.88	942.84	6954.51			942.84	3415.09	942.84	4480.8	942.84	1828.18			942.84	2509.74	942.84	2780.64	942.84	3564.54
944.838	7466.94	944.838	5583.42	944.838	7155.27			944.838	3514.39	944.838	4482.02	944.838	1884.26			944.838	2474.19	944.838	2751.81	944.838	3609.67
946.836	7556.98	946.836	5657.1	946.836	7294.71			946.836	3595.2	946.836	4361.42	946.836	1883.48			946.836	2483.7	946.836	2737.05	946.836	3601.88
948.833	7619.05	948.833	5696.94	948.833	7556.95			948.833	3678.45	948.833	4384.98	948.833	1972.83			948.833	2531.29	948.833	2762.36	948.833	3692.6
950.829	7610.71	950.829	5699.92	950.829	7889.36			950.829	3743.23	950.829	4364.68	950.829	1982.31			950.829	2563.94	950.829	2747.76	950.829	3685.1
952.825	7437.88	952.825	5738.06	952.825	7894.33			952.825	3470.63	952.825	4258.58	952.825	1977.92			952.825	2404.66	952.825	2692.23	952.825	3643.7
954.82	7091.09	954.82	5663.36	954.82	7935.89			954.82	3295.93	954.82	4020.62	954.82	1882.67			954.82	2318.46	954.82	2620.77	954.82	3501.39
956.815	6513.79	956.815	5553.8	956.815	7727.01			956.815	2937.49	956.815	3775.2	956.815	1794.55			956.815	2244.32	956.815	2520.4	956.815	3333.18
958.808	6063.96	958.808	5268.4	958.808	7502.91			958.808	2697.9	958.808	3503.76	958.808	1661.41			958.808	2132.25	958.808	2294.1	958.808	3076.07
960.802	5341.23	960.802	5062.15	960.802	7025.58			960.802	2379.29	960.802	3294.46	960.802	1517.43			960.802	2008.25	960.802	2158.88	960.802	2879.05
962.794	4609.41	962.794	4735.05	962.794	6582.02			962.794	2056.15	962.794	2975.34	962.794	1320.39			962.794	1817.31	962.794	1932.74	962.794	2556.12
964.786	4212.21	964.786	4388.1	964.786	6085.44			964.786	1768.06	964.786	2672.4	964.786	1135.94			964.786	1650.45	964.786	1770.67	964.786	2278.3
966.778	3462.09	966.778	4072.31	966.778	5561.02			966.778	1414.94	966.778	2451.6	966.778	946.621			966.778	1518.66	966.778	1562.69	966.778	2078.57
968.768	3324.47	968.768	3818.67	968.768	5161.39			968.768	1280.73	968.768	2302.98	968.768	849.437			968.768	1329.93	968.768	1377.78	968.768	1843.93
970.758	2960.84	970.758	3536.18	970.758	4813.72			970.758	1093.13	970.758	2132.54	970.758	719.388			970.758	1172.28	970.758	1248.95	970.758	1703.39
972.748	2625.71	972.748	3360.85	972.748	4554.44			972.748	1042.98	972.748	1986.26	972.748	693.474			972.748	1085.69	972.748	1142.19	972.748	1568.95
974.736	2446.07	974.736	3276.67	974.736	4450.71			974.736	937.1	974.736	1904.16	974.736	665.696			974.736	1031.18	974.736	1086.52	974.736	1449.61
976.725	2432.03	976.725	3164.64	976.725	4340.17			976.725	866.272	976.725	1908.22	976.725	672.054			976.725	974.728	976.725	998.923	976.725	1395.36
978.712	2724.38	978.712	3134.76	978.712	4320.81			978.712	888.679	978.712	1868.46	978.712	683.548			978.712	923.351	978.712	998.406	978.712	1378.21
980.699	2668.53	980.699	3083.04	980.699	4347.81			980.699	971.736	980.699	1764.87	980.699	714.179			980.699	909.043	980.699	993.968	980.699	1401.15
982.685	2725.99	982.685	3049.47	982.685	4353.99			982.685	994.413	982.685	1827.45	982.685	760.947			982.685	920.805	982.685	942.609	982.685	1393.2
984.671	3000.38	984.671	3052.06	984.671	4360.34			984.671	1042.83	984.671	1840.2	984.671	781.852			984.671	908.636	984.671	960.329	984.671	1385.34
986.656	3105.51	986.656	2907.8	986.656	4264.67			986.656	1126.29	986.656	1829.13	986.656	864.895			986.656	885.509	986.656	977.128	986.656	1414.58
988.641	3064.96	988.641	2897.69	988.641	4237.77			988.641	1030.63	988.641	1802.23	988.641	843.075			988.641	886.55	988.641	978.007	988.641	1396.92
990.624	2939.94	990.624	2748.74	990.624	3959.05			990.624	1033.04	990.624	1687.51	990.624	777.395			990.624	897.662	990.624	933.004	990.624	1367.35
992.607	2631.54	992.607	2644.94	992.607	3789.7			992.607	895.943	992.607	1574.97	992.607	750.853			992.607	852.843	992.607	936.122	992.607	1314.89
994.59	2511.82	994.59	2588.8	994.59	3602.33			994.59	914.926	994.59	1518.6	994.59	684.45			994.59	856.095	994.59	946.321	994.59	1292.52
996.572	3852.26	996.572	3567.8	996.572	4476.79			996.572	1516.7	996.572	2095.74	996.572	807.187			996.572	1403.42	996.572	1457.6	996.572	1861.25
998.553	5192.98	998.553	4546.96	998.553	5351.44			998.553	2118.61	998.553	2673.06	998.553	1347.56			998.553	1950.81	998.553	1968.96	998.553	2430.08
1000.53	6534.04	1000.53	5526.26	1000.53	6226.26			1000.53	2720.66	1000.53	3250.56	1000.53	1888.08			1000.53	2498.27	1000.53	2480.4	1000.53	2999.01
1002.51	5082.79	1002.51	4486.4	1002.51	5114.83			1002.51	2109.46	1002.51	2676.4	1002.51	1461.74			1002.51	2033.47	1002.51	2007.59	1002.51	2428.71
1004.49	3631.84	1004.49	3446.68	1004.49	3998.44			1004.49	1498.39	1004.49	2396.68	1004.49	1035.54			1004.49	1568.74	1004.49	1534.86	1004.49	1858.5
1006.47	2181.19	1006.47	2407.12	1006.47	2882.24			1006.47	887.462	1006.47	1970.01	1006.47	616.979			1006.47	1104.09	1006.47	1062.21	1006.47	1293.73
1008.45	1277.13	1008.45	1983.72	1008.45	2428.87			1008.45	555.977	1008.45	955.024	1008.45	464.491			1008.45	904.833	1008.45	867.971	1008.45	1009.15
1010.43	1065.62	1010.43	1895.48	1010.43	2250.08			1010.43	485.316	1010.43	884.094	1010.43	454.577			1010.43	856.65	1010.43	793.818	1010.43	1011.68
1012.4	849.718	1012.4	1682.39	1012.4	2030.87			1012.4	417.125	1012.4	765.348	1012.4	424.157			1012.4	812.539	1012.4	810.747	1012.4	964.314
1014.38	879.005	1014.38	1709.46	1014.38	2014.84			1014.38	442.176	1014.38	770.786	1014.38	446.108			1014.38	870.499	1014.38	850.759	1014.38	1078.05
1016.36	1040.45	1016.36	1837.68	1016.36	2143.18			1016.36	555.819	1016.36	903.398	1016.36	559.194			1016.36	993.531	1016.36	954.852	1016.36	1193.88
1018.33	1305.82	1018.33	1989.06	1018.33	2231.1			1018.33	660.295	1018.33	847.02	1018.33	659.416			1018.33	1155.63	1018.33	1132.03	1018.33	1409.81
1020.31	1255.98	1020.31	2181.6	1020.31	2488.6			1020.31	716.039	1020.31	1040.4	1020.31	785.774			1020.31	1403.81	1020.31	1342.29	1020.31	1535.85
1022.28	1861.03	1022.28	2470.3	1022.28	2788.28			1022.28	1007.01	1022.28	1162.77	1022.28	949.998			1022.28	1624.06	1022.28	1610.63	1022.28	1868.99
1024.25	2150.88	1024.25	2822.16	1024.25	3180.53			1024.25	1153.82	1024.25	1381.33	1024.25	1081.8			1024.25	1876.37	1024.25	1807.06	1024.25	2148.23
1026.23	2676.51	1026.23	3098.17	1026.23	3589.78			1026.23	1438.09	1026.23	1594.08	1026.23	1288.5			1026.23	2119.76	1026.23	2063.57	1026.23	2419.57
1028.2	3211.87	1028.2	3557.35	1028.2	4025.8			1028.2	1606.15	1028.2	1831.02	1028.2	1481.96			1028.2	2365.23	1028.2	2295.16	1028.2	2666.02
1030.17	3709.87	1030.17	3844.68	1030.17	4366.8			1030.17	1762.71	1030.17	1840.15	1030.17	1589.55			1030.17	2461.76	1030.17	2414.84	1030.17	2789.57
1032.14	3807.91	1032.14	3759.17	1032.14	4278.18			1032.14	1698.31	1032.14	1815.48	1032.14	1534.29			1032.14	2320.37	1032.14	2277.6	1032.14	2697.22
1034.11	3477.73	1034.11	3545.82	1034.11	4161.72			1034.11	1750.43	1034.11	1779	1034.11	1463.17			1034.11	2140.05	1034.11	2113.45	1034.11	2567.98
1036.08	3421.01	1036.08	3465.64	1036.08	4119.67			1036.08	1728.23	1036.08	1818.72	1036.08	1458.18			1036.08	2031.81	1036.08	2042.38	1036.08	2499.84
1038.05	3896.76	1038.05	3515.61	1038.05	4234.58			1038.05	1857.46	1038.05	1936.63	1038.05	1535.34			1038.05	1991.63	1038.05	2029.4	1038.05	2492.8
1040.02	3972.55	1040.02	3641.74	1040.02	4451.89			1040.02	1965.9	1040.02	2028.74	1040.02	1656.64			1040.02	2057.53	1040.02	2087.5	1040.02	2630.87
1041.98	4312.38	1041.98	3782.03	1041.98	4644.16			1041.98	2132.68	1041.98	2139.04	1041.98	1702.08			1041.98	2058.51	1041.98	2161.69	1041.98	2710.05
1043.95	4451.52	1043.95	3806.49	1043.95	4765.24			1043.95	2274	1043.95	2187.56	1043.95	1765.67			1043.95	2102.55	1043.95	2208.96	1043.95	2725.33
1045.92	4796.42	1045.92	3845.11	1045.92	4936.89			1045.92	2364.27	1045.92	2280.26	1045.92	1771.26			1045.92	2096.68	1045.92	2171.33	1045.92	2722.72
1047.88	4789.68	1047.88	3838.89	1047.88	4986.91			1047.88	2354.64	1047.88	2329.16	1047.88	1829.7			1047.88	2020.87	1047.88	2139.77	1047.88	2697.21
1049.85	4886.32	1049.85	3764.83	1049.85	5062.33			1049.85	2484.79	1049.85	2420.28	1049.85	1862.28			1049.85	1947.14	1049.85	2122.31	1049.85	2703.81
1051.81	5270.5	1051.81	3787.94	1051.81	5121.13			1051.81	2680.28	1051.81	2511.6	1051.81	1862.01			1051.81	1916.48	1051.81	2049.93	1051.81	2698.52
1053.78	5565.58	1053.78	3784.2	1053.78	5180.11			1053.78	2710.65	1053.78	2677.12	1053.78	1924.88			1053.78	1815.9	1053.78	2030.64	1053.78	2701.33
1055.74	6006.98	1055.74	3885.64	1055.74	5263.09			1055.74	2994.89	1055.74	2730.84	1055.74	1950.89			1055.74	1827.39	1055.74	2012.44	1055.74	2678.26
1057.7	6326.31	1057.7	3884.23	1057.7	5423.24			1057.7	3144.29	1057.7	2902.76	1057.7	2011.05			1057.7	1810.96	1057.7	2068.33	1057.7	2712.29
1059.66	6518.83	1059.66	3915	1059.66	5430.98			1059.66	3270.58	1059.66	3150.92	1059.66	2093.35			1059.66	1780.6	1059.66	2095.31	1059.66	2755.43
1061.63	7013.06	1061.63	3994.92	1061.63	5536.92			1061.63	3518.06	1061.63	3239.26	1061.63	2199.79			1061.63	1839.84	1061.63	2112.37	1061.63	2833.67
1063.59	7408.73	1063.59	4027.02	1063.59	5613.62			1063.59	3710.9	1063.59	3411.82	1063.59	2287.32			1063.59	1862.56	1063.59	2176.53	1063.59	2938.03
1065.55	8256.92	1065.55	4135.27	1065.55	5718.52			1065.55	4058.6	1065.55	3736.6	1065.55	2391.91			1065.55	1949.93	1065.55	2314.77	1065.55	3098.5
1067.51	8841.66	1067.51	4222.7	1067.51	5871.21			1067.51	4406.49	1067.51	3927.58	1067.51	2583.65			1067.51	2046.95	1067.51	2447.82	1067.51	3268.08
1069.46	9351.44	1069.46	4354.29	1069.46	6036.69			1069.46	4836.5	1069.46	4180.78	1069.46	2709.53			1069.46	2224.05	1069.46	2594.16	1069.46	3391.76
1071.42	10196	1071.42	4421.05	1071.42	6119.75			1071.42	5163.61	1071.42	4398.2	1071.42	2801.57			1071.42	2294.23	1071.42	2786.5	1071.42	3549.56
1073.38	10617	1073.38	4494.65	1073.38	6198.81			1073.38	5362.86	1073.38	4675.84	1073.38	2916.74			1073.38	2435.48	1073.38	2873.93	1073.38	3643.47
1075.34	11189	1075.34	4561.58	1075.34	6243.06			1075.34	5580.58	1075.34	4839.7	1075.34	3004.07			1075.34	2556.81	1075.34	2972.45	1075.34	3766.49
1077.29	10951.5	1077.29	4636.68	1077.29	6375.7			1077.29	5608.44	1077.29	4805.78	1077.29	2995.55			1077.29	2497.22	1077.29	3023.04	1077.29	3715.63
1079.25	10841.4	1079.25	4627.38	1079.25	6396.52			1079.25	5385.09	1079.25	4666.08	1079.25	2938.17			1079.25	2480.7	1079.25	2972.01	1079.25	3668.88
1081.21	10369.2	1081.21	4614.16	1081.21	6122.14			1081.21	5089.75	1081.21	4504.6	1081.21	2885.95			1081.21	2367.27	1081.21	2805.09	1081.21	3434.24
1083.16	9595.9	1083.16	4475.11	1083.16	5836.75			1083.16	4677.06	1083.16	4201.36	1083.16	2753.87			1083.16	2252.91	1083.16	2597.25	1083.16	3222.71
1085.11	8596.92	1085.11	4244.22	1085.11	5463.36			1085.11	4264.54	1085.11	3890.32	1085.11	2594.95			1085.11	2062.63	1085.11	2354.51	1085.11	2936.3
1087.07	7895.01	1087.07	4139.52	1087.07	5157.31			1087.07	3946.44	1087.07	3633.54	1087.07	2489.17			1087.07	1909.43	1087.07	2148.87	1087.07	2717
1089.02	7320.62	1089.02	4123.98	1089.02	4985.71			1089.02	3561.03	1089.02	3466.96	1089.02	2456.55			1089.02	1758.3	1089.02	1988.32	1089.02	2483.82
1090.97	6793.71	1090.97	4258.62	1090.97	4901.09			1090.97	3385.28	1090.97	3412.64	1090.97	2542.09			1090.97	1705.26	1090.97	1883.86	1090.97	2336.76
1092.92	6389.65	1092.92	4395.43	1092.92	4928.85			1092.92	3202.71	1092.92	3230.54	1092.92	2561.77			1092.92	1679.3	1092.92	1814.5	1092.92	2185.34
1094.87	6179.01	1094.87	4545.42	1094.87	4836.03			1094.87	3101.77	1094.87	3146.68	1094.87	2506.62			1094.87	1635.41	1094.87	1801.24	1094.87	2154.39
1096.82	6124.19	1096.82	4440.58	1096.82	4932.17			1096.82	3026.63	1096.82	3003.04	1096.82	2438.61			1096.82	1674.61	1096.82	1727.08	1096.82	2106.56
1098.77	6008.53	1098.77	4578.92	1098.77	5084.55			1098.77	2921.41	1098.77	2989.66	1098.77	2422.76			1098.77	1722.89	1098.77	1779.01	1098.77	2120.84
1100.72	6076.96	1100.72	4657.43	1100.72	5143.33			1100.72	2865.25	1100.72	2964.26	1100.72	2438.07			1100.72	1698.25	1100.72	1767.05	1100.72	2058.28
1102.67	5910.25	1102.67	4639.13	1102.67	5121.65			1102.67	2860.47	1102.67	2895.12	1102.67	2325.54			1102.67	1674.69	1102.67	1696.18	1102.67	2026.69
1104.62	5489.71	1104.62	4344	1104.62	4802.62			1104.62	2658.05	1104.62	2604.22	1104.62	2138.16			1104.62	1590.21	1104.62	1597.41	1104.62	1903.21
1106.57	4951.82	1106.57	3907.05	1106.57	4301.79			1106.57	2313.84	1106.57	2335.56	1106.57	1893.94			1106.57	1485.81	1106.57	1502.74	1106.57	1757.51
1108.51	4565.02	1108.51	3415.28	1108.51	3739.64			1108.51	2014.04	1108.51	2053.14	1108.51	1606.89			1108.51	1314.5	1108.51	1332.17	1108.51	1574.16
1110.46	3797.2	1110.46	2910.69	1110.46	3149.01			1110.46	1772.61	1110.46	1780.98	1110.46	1352.99			1110.46	1194.27	1110.46	1191.7	1110.46	1383.92
1112.41	3236.99	1112.41	2494.28	1112.41	2713.23			1112.41	1526.71	1112.41	1561.07	1112.41	1193.25			1112.41	1073.12	1112.41	1070.33	1112.41	1248.8
1114.35	2936.2	1114.35	2224.05	1114.35	2389.76			1114.35	1278.68	1114.35	1379.41	1114.35	1074.67			1114.35	1056.06	1114.35	1050.07	1114.35	1192.97
1116.29	2701.77	1116.29	2073.01	1116.29	2239.34			1116.29	1193.77	1116.29	1332	1116.29	967.259			1116.29	1042.07	1116.29	990.909	1116.29	1113.98
1118.24	2684.38	1118.24	2052.15	1118.24	2220.06			1118.24	1206.8	1118.24	1282.85	1118.24	950.009			1118.24	1085.18	1118.24	1013.85	1118.24	1154.1
1120.18	2719.22	1120.18	2143.47	1120.18	2192.51			1120.18	1189.78	1120.18	1243.96	1120.18	975.923			1120.18	1128.36	1120.18	1057.9	1120.18	1199.35
1122.12	2853.38	1122.12	2280.98	1122.12	2395.11			1122.12	1275.36	1122.12	1325.33	1122.12	1037			1122.12	1249.64	1122.12	1205.05	1122.12	1335.39
1124.07	3006.82	1124.07	2461.67	1124.07	2529.67			1124.07	1423.99	1124.07	1370.97	1124.07	1103.25			1124.07	1414.99	1124.07	1289.3	1124.07	1455.76
1126.01	3151.27	1126.01	2522.55	1126.01	2663.05			1126.01	1323.77	1126.01	1364.87	1126.01	1080.66			1126.01	1431.44	1126.01	1325.67	1126.01	1443.25
1127.95	2792.27	1127.95	2394.62	1127.95	2436.1			1127.95	1243.94	1127.95	1188.48	1127.95	1059.24			1127.95	1347.97	1127.95	1219.93	1127.95	1326.87
1129.89	2603.25	1129.89	2102.88	1129.89	2152.49			1129.89	1069.82	1129.89	980.652	1129.89	884.986			1129.89	1131.58	1129.89	1035.29	1129.89	1160.78
1131.83	2010.2	1131.83	1690.32	1131.83	1762.67			1131.83	851.66	1131.83	809.094	1131.83	780.904			1131.83	924.283	1131.83	828.719	1131.83	925.52
1133.76	1627.31	1133.76	1316.73	1133.76	1361.85			1133.76	652.314	1133.76	673.812	1133.76	690.992			1133.76	763.483	1133.76	720.25	1133.76	781.39
1135.7	1339.01	1135.7	1105.78	1135.7	1102.5			1135.7	560.227	1135.7	630.804	1135.7	576.252			1135.7	598.95	1135.7	587.884	1135.7	633.387
1137.64	1159.43	1137.64	890.801	1137.64	976.29			1137.64	549.874	1137.64	550.076	1137.64	523.684			1137.64	494.916	1137.64	490.62	1137.64	525.511
1139.58	1066.88	1139.58	729.013	1139.58	742.49			1139.58	476.709	1139.58	495.986	1139.58	504.069			1139.58	445.97	1139.58	403.149	1139.58	488.746
1141.51	819.391	1141.51	591.019	1141.51	660.097			1141.51	366.521	1141.51	400.402	1141.51	467.025			1141.51	368.114	1141.51	341.027	1141.51	399.642
1143.45	652.434	1143.45	539.019	1143.45	577.973			1143.45	344.994	1143.45	343.112	1143.45	424.157			1143.45	282.347	1143.45	293.544	1143.45	335.485
1145.38	727.292	1145.38	539.019	1145.38	544.373			1145.38	330.668	1145.38	386.118	1145.38	433.839			1145.38	282.347	1145.38	273.852	1145.38	300.067
1147.32	656.451	1147.32	564.399	1147.32	544.373			1147.32	330.668	1147.32	371.424	1147.32	424.157			1147.32	305.587	1147.32	273.852	1147.32	305.485
1149.25	755.434	1149.25	654.931	1149.25	609.206			1149.25	330.668	1149.25	313.032	1149.25	447.025			1149.25	322.897	1149.25	287.041	1149.25	332.72
1151.19	802.899	1151.19	840.615	1151.19	703.611			1151.19	390.345	1151.19	403.382	1151.19	476.032			1151.19	405.275	1151.19	348.305	1151.19	360.049
1153.12	1071.99	1153.12	999.451	1153.12	828.989			1153.12	499.044	1153.12	405.944	1153.12	500.674			1153.12	414.723	1153.12	369.645	1153.12	418.472
1155.05	1120.04	1155.05	1093.44	1155.05	995.14			1155.05	524.095	1155.05	464.718	1155.05	579.452			1155.05	476.239	1155.05	419.06	1155.05	502.989
1156.98	1173.08	1156.98	1160.58	1156.98	937.462			1156.98	542.31	1156.98	549.706	1156.98	610.366			1156.98	534.824	1156.98	417.551	1156.98	487.6
1158.91	1042.76	1158.91	1088.87	1158.91	892.56			1158.91	502.482	1158.91	538.91	1158.91	651.415			1158.91	497.478	1158.91	398.117	1158.91	473.305
1160.84	955.116	1160.84	1028.32	1160.84	839.43			1160.84	495.383	1160.84	500.328	1160.84	617.599			1160.84	487.2	1160.84	385.759	1160.84	394.104
1162.77	919.566	1162.77	1008.91	1162.77	808.872			1162.77	389.88	1162.77	437.966	1162.77	577.918			1162.77	446.992	1162.77	382.476	1162.77	341.997
1164.7	870.185	1164.7	974.663	1164.7	770.088			1164.7	410.366	1164.7	455.824	1164.7	590.371			1164.7	434.853	1164.7	350.269	1164.7	330.985
1166.63	722.201	1166.63	997.565	1166.63	811.278			1166.63	502.577	1166.63	387.9	1166.63	595.959			1166.63	464.783	1166.63	356.138	1166.63	300.067
1168.56	696.96	1168.56	1100.62	1168.56	924.041			1168.56	330.668	1168.56	342.2	1168.56	583.68			1168.56	483.782	1168.56	406.082	1168.56	395.243
1170.49	949.86	1170.49	1233.83	1170.49	1084.58			1170.49	459.59	1170.49	388.724	1170.49	655.535			1170.49	534.849	1170.49	463.102	1170.49	457.513
1172.41	1141.84	1172.41	1317.14	1172.41	1098.29			1172.41	516.484	1172.41	447.474	1172.41	695.523			1172.41	686.987	1172.41	557.198	1172.41	553.878
1174.34	1164.59	1174.34	1354.28	1174.34	1177.97			1174.34	566.52	1174.34	556.45	1174.34	750.645			1174.34	788.193	1174.34	657.369	1174.34	657.337
1176.26	1173.51	1176.26	1300.57	1176.26	1171.03			1176.26	581.766	1176.26	581.654	1176.26	725.899			1176.26	789.468	1176.26	659.617	1176.26	671.89
1178.19	1140.35	1178.19	1149.02	1178.19	1113.86			1178.19	564.549	1178.19	501.09	1178.19	610.285			1178.19	725.813	1178.19	600.94	1178.19	596.538
1180.11	1022.73	1180.11	1012.62	1180.11	961.663			1180.11	445.048	1180.11	476.756	1180.11	588.805			1180.11	654.227	1180.11	526.34	1180.11	501.281
1182.04	914.828	1182.04	903.365	1182.04	878.242			1182.04	358.253	1182.04	324.658	1182.04	548.456			1182.04	553.711	1182.04	447.815	1182.04	465.118
1183.96	764.735	1183.96	913.267	1183.96	909.796			1183.96	368.906	1183.96	346.792	1183.96	535.239			1183.96	572.264	1183.96	472.367	1183.96	449.05
1185.88	652.434	1185.88	975.321	1185.88	916.324			1185.88	349.979	1185.88	313.032	1185.88	533.153			1185.88	566.887	1185.88	475.994	1185.88	481.077
1187.8	652.434	1187.8	998.528	1187.8	1059.62			1187.8	361.43	1187.8	313.032	1187.8	601.199			1187.8	574.579	1187.8	544.698	1187.8	527.199
1189.73	722.422	1189.73	1105.89	1189.73	1075.61			1189.73	330.668	1189.73	345.288	1189.73	659.377			1189.73	705.341	1189.73	606.478	1189.73	618.416
1191.65	703.195	1191.65	1180.4	1191.65	1153.37			1191.65	414.963	1191.65	317.696	1191.65	668.685			1191.65	822.172	1191.65	662.335	1191.65	699.728
1193.57	652.434	1193.57	1244.07	1193.57	1256.51			1193.57	412.822	1193.57	318.276	1193.57	660.124			1193.57	840.074	1193.57	738.268	1193.57	741.135
1195.49	820.926	1195.49	1251.88	1195.49	1275.82			1195.49	338.649	1195.49	313.032	1195.49	700.694			1195.49	910.045	1195.49	748.277	1195.49	757.637
1197.4	844.863	1197.4	1482.86	1197.4	1398.9			1197.4	362.355	1197.4	313.032	1197.4	752.394			1197.4	938.086	1197.4	847.363	1197.4	850.235
1199.32	1048.01	1199.32	1740.98	1199.32	1716.76			1199.32	423.423	1199.32	361.61	1199.32	863.224			1199.32	1057.2	1199.32	923.526	1199.32	988.928
1201.24	1359.73	1201.24	2102.26	1201.24	2017.99			1201.24	582.371	1201.24	502.35	1201.24	992.185			1201.24	1281.38	1201.24	1125.77	1201.24	1226.72
1203.16	1690.54	1203.16	2580.69	1203.16	2484.59			1203.16	762.387	1203.16	649.252	1203.16	1223.28			1203.16	1544.63	1203.16	1429.08	1203.16	1492.6
1205.07	2134.64	1205.07	2960.27	1205.07	2911.59			1205.07	923.908	1205.07	806.196	1205.07	1396.5			1205.07	1825.95	1205.07	1637.47	1205.07	1720.49
1206.99	2272.89	1206.99	3171.01	1206.99	3047.97			1206.99	934.265	1206.99	897.26	1206.99	1455.85			1206.99	1988.35	1206.99	1783.95	1206.99	1842.9
1208.9	2124.14	1208.9	3022.91	1208.9	2896.12			1208.9	988.966	1208.9	826.486	1208.9	1392.32			1208.9	1953.81	1208.9	1716.49	1208.9	1764.4
1210.82	1886.17	1210.82	2689.91	1210.82	2520.46			1210.82	843.628	1210.82	685.878	1210.82	1251.93			1210.82	1777.34	1210.82	1549.12	1210.82	1559
1212.73	1394.16	1212.73	2349.95	1212.73	2122.55			1212.73	651.863	1212.73	543.432	1212.73	1092.67			1212.73	1510.95	1212.73	1339.82	1212.73	1347.69
1214.65	1330.96	1214.65	2084.15	1214.65	1908.24			1214.65	476.511	1214.65	399.148	1214.65	995.537			1214.65	1340.62	1214.65	1139.6	1214.65	1203.69
1216.56	1079.64	1216.56	2022.51	1216.56	1706.68			1216.56	399.041	1216.56	313.032	1216.56	953.532			1216.56	1208.37	1216.56	1017.46	1216.56	1117.48
1218.47	969.861	1218.47	2030.02	1218.47	1708.31			1218.47	358.933	1218.47	313.032	1218.47	997.657			1218.47	1197.19	1218.47	1031.39	1218.47	1088.36
1220.38	1044	1220.38	2146.69	1220.38	1747.91			1220.38	419.029	1220.38	313.032	1220.38	1063.91			1220.38	1279.07	1220.38	1080.41	1220.38	1151.34
1222.29	1019.51	1222.29	2370.51	1222.29	1940.29			1222.29	446.666	1222.29	378.604	1222.29	1169.29			1222.29	1353.03	1222.29	1210.28	1222.29	1279.42
1224.2	1240.16	1224.2	2594.48	1224.2	2166.44			1224.2	520.978	1224.2	526.334	1224.2	1302.8			1224.2	1556.07	1224.2	1330.13	1224.2	1417.59
1226.11	1423.4	1226.11	2837.61	1226.11	2405.38			1226.11	611.704	1226.11	562.218	1226.11	1446.44			1226.11	1659.17	1226.11	1450.07	1226.11	1535.86
1228.02	1540.97	1228.02	3043.9	1228.02	2546.49			1228.02	646.696	1228.02	633.482	1228.02	1500.21			1228.02	1843.34	1228.02	1636.91	1228.02	1748.23
1229.93	1687.05	1229.93	3218.34	1229.93	2736.76			1229.93	777.238	1229.93	718.434	1229.93	1643.1			1229.93	2024.59	1229.93	1782.24	1229.93	1912.69
1231.84	2101.82	1231.84	3499.94	1231.84	2974.82			1231.84	845.062	1231.84	845.542	1231.84	1756.12			1231.84	2205.59	1231.84	1967.64	1231.84	2059.25
1233.75	2116.57	1233.75	3658.69	1233.75	3203.26			1233.75	985.163	1233.75	950.806	1233.75	1908.27			1233.75	2416.91	1233.75	2152.13	1233.75	2265.9
1235.66	2428.26	1235.66	3861.59	1235.66	3415.06			1235.66	1081.17	1235.66	1126.22	1235.66	2063.55			1235.66	2661.3	1235.66	2358.69	1235.66	2458.65
1237.56	2707.25	1237.56	4129.5	1237.56	3702.65			1237.56	1244.79	1237.56	1211.7	1237.56	2210.96			1237.56	2843.76	1237.56	2515.33	1237.56	2618.5
1239.47	2947.2	1239.47	4369.57	1239.47	3944.22			1239.47	1385.27	1239.47	1423.28	1239.47	2386.49			1239.47	3023.3	1239.47	2755.05	1239.47	2800.45
1241.37	3196.37	1241.37	4615.79	1241.37	4122.97			1241.37	1495.61	1241.37	1493	1241.37	2553.15			1241.37	3290.91	1241.37	2891.85	1241.37	3027.49
1243.28	3511.72	1243.28	4718.18	1243.28	4243.09			1243.28	1559.53	1243.28	1546.89	1243.28	2638.94			1243.28	3386.59	1243.28	3058.73	1243.28	3177.64
1245.18	3912.1	1245.18	4859.72	1245.18	4457.19			1245.18	1667.79	1245.18	1678.93	1245.18	2768.86			1245.18	3564.34	1245.18	3239.69	1245.18	3314.88
1247.08	4011.36	1247.08	4928.41	1247.08	4657.46			1247.08	1864.62	1247.08	1799.13	1247.08	2893.9			1247.08	3685.17	1247.08	3304.52	1247.08	3436.21
1248.99	4275.69	1248.99	4912.27	1248.99	4796.33			1248.99	2022.02	1248.99	1831.48	1248.99	3020.08			1248.99	3774.07	1248.99	3420.4	1248.99	3507.65
1250.89	4530.87	1250.89	5029.29	1250.89	4826.16			1250.89	2126	1250.89	1821.99	1250.89	3196.37			1250.89	3850.04	1250.89	3422.36	1250.89	3573.18
1252.79	4800.42	1252.79	5039.46	1252.79	4930.38			1252.79	2090.46	1252.79	1846.66	1252.79	3322.8			1252.79	3823.09	1252.79	3467.4	1252.79	3556.81
1254.69	4872.47	1254.69	5059.79	1254.69	4953.58			1254.69	2224.96	1254.69	1845.48	1254.69	3471.36			1254.69	3879.21	1254.69	3459.52	1254.69	3563.55
1256.59	5071.96	1256.59	5061.28	1256.59	4950.36			1256.59	2280.44	1256.59	1956.47	1256.59	3545.04			1256.59	3857.41	1256.59	3456.72	1256.59	3560.38
1258.49	5073.89	1258.49	5115.94	1258.49	5071.92			1258.49	2266.23	1258.49	1885.61	1258.49	3672.85			1258.49	3841.68	1258.49	3466	1258.49	3615.31
1260.39	5476.34	1260.39	5162.75	1260.39	5105.45			1260.39	2429.03	1260.39	1904.91	1260.39	3759.65			1260.39	3929.02	1260.39	3523.36	1260.39	3641.34
1262.29	5558.85	1262.29	5203.72	1262.29	5200.78			1262.29	2461.61	1262.29	1954.37	1262.29	3843.85			1262.29	3916.44	1262.29	3504.8	1262.29	3680.46
1264.19	5580.41	1264.19	5266.85	1264.19	5258.47			1264.19	2450.11	1264.19	1909.98	1264.19	3721.04			1264.19	3929.93	1264.19	3561.32	1264.19	3706.69
1266.09	5366.76	1266.09	5219.15	1266.09	5163.76			1266.09	2322.36	1266.09	1857.76	1266.09	3471.36			1266.09	3903.5	1266.09	3535.92	1266.09	3708.02
1267.98	4974.43	1267.98	5160.6	1267.98	5115.42			1267.98	2187.75	1267.98	1851.7	1267.98	3196.8			1267.98	3883.14	1267.98	3483.6	1267.98	3669.45
1269.88	4610.63	1269.88	5083.22	1269.88	5039.27			1269.88	1960.17	1269.88	1751.79	1269.88	2854.37			1269.88	3810.86	1269.88	3419.37	1269.88	3527.98
1271.77	4157.61	1271.77	4962	1271.77	4865.31			1271.77	1884	1271.77	1708.05	1271.77	2650.08			1271.77	3688.65	1271.77	3304.21	1271.77	3454.61
1273.67	4109.85	1273.67	4772.94	1273.67	4632.73			1273.67	1784.69	1273.67	1518.47	1273.67	2446.9			1273.67	3573.52	1273.67	3182.14	1273.67	3346.34
1275.56	3831.6	1275.56	4658.05	1275.56	4533.33			1275.56	1671.54	1275.56	1449.05	1275.56	2322.86			1275.56	3411.47	1275.56	3111.16	1275.56	3269.17
1277.46	3751.41	1277.46	4614.32	1277.46	4373.91			1277.46	1579.46	1277.46	1303.79	1277.46	2214.94			1277.46	3377.49	1277.46	2973.25	1277.46	3191.11
1279.35	3567.87	1279.35	4497.75	1279.35	4382.67			1279.35	1517.1	1279.35	1262.69	1279.35	2155.15			1279.35	3251.59	1279.35	2942.43	1279.35	3140.14
1281.24	3441.12	1281.24	4442.35	1281.24	4265.63			1281.24	1389.6	1281.24	1279.75	1281.24	2051.49			1281.24	3158.76	1281.24	2867.68	1281.24	3060.28
1283.14	3540.68	1283.14	4372.11	1283.14	4315.37			1283.14	1453.08	1283.14	1248.98	1283.14	2052.96			1283.14	3134.02	1283.14	2809.03	1283.14	2964.52
1285.03	3292.02	1285.03	4359.04	1285.03	4226.7			1285.03	1418.94	1285.03	1150.37	1285.03	1943.55			1285.03	3060.35	1285.03	2769.45	1285.03	2946.87
1286.92	3189.61	1286.92	4251.13	1286.92	4148			1286.92	1375.61	1286.92	1059.92	1286.92	1922.27			1286.92	2958.75	1286.92	2702.96	1286.92	2848.31
1288.81	3115.73	1288.81	4268.39	1288.81	4163.31			1288.81	1295.17	1288.81	1159.64	1288.81	1853.12			1288.81	2924.24	1288.81	2637.56	1288.81	2843.86
1290.7	3070.37	1290.7	4285.81	1290.7	4194.2			1290.7	1375.46	1290.7	1111.52	1290.7	1849.1			1290.7	2875.8	1290.7	2617.23	1290.7	2800.51
1292.59	3152.43	1292.59	4321.4	1292.59	4254.67			1292.59	1320.88	1292.59	1105.57	1292.59	1848.21			1292.59	2866.44	1292.59	2648	1292.59	2793.27
1294.48	3409.01	1294.48	4383.16	1294.48	4367.15			1294.48	1354.88	1294.48	1161.78	1294.48	1857.44			1294.48	2946.16	1294.48	2637.84	1294.48	2848.13
1296.36	3402.13	1296.36	4539.09	1296.36	4421			1296.36	1416.94	1296.36	1232.16	1296.36	1920.8			1296.36	2963.96	1296.36	2690.78	1296.36	2923.1
1298.25	3541.52	1298.25	4496.19	1298.25	4398.04			1298.25	1437.23	1298.25	1124.71	1298.25	1878.29			1298.25	3020.84	1298.25	2680.79	1298.25	2888.17
1300.14	3412.74	1300.14	4490.45	1300.14	4425.68			1300.14	1362.22	1300.14	1253.42	1300.14	1880.91			1300.14	3062.8	1300.14	2686.9	1300.14	2896.35
1302.02	3449.06	1302.02	4550.89	1302.02	4449.31			1302.02	1459.58	1302.02	1188.3	1302.02	1862.66			1302.02	2975.83	1302.02	2702.09	1302.02	2882.63
1303.91	3528.04	1303.91	4431.49	1303.91	4524.93			1303.91	1443.02	1303.91	1133.34	1303.91	1864.53			1303.91	2933.95	1303.91	2581.36	1303.91	2767.01
1305.8	3089.28	1305.8	4377.27	1305.8	4260.54			1305.8	1326.51	1305.8	1100.56	1305.8	1784.54			1305.8	2873.15	1305.8	2566.72	1305.8	2734.51
1307.68	3310.08	1307.68	4285.22	1307.68	4113.94			1307.68	1261.33	1307.68	1047.94	1307.68	1764.67			1307.68	2808.43	1307.68	2483.17	1307.68	2680.11
1309.56	2970.76	1309.56	4281.34	1309.56	4110.34			1309.56	1180	1309.56	1039.49	1309.56	1753.93			1309.56	2767.78	1309.56	2438.71	1309.56	2641.82
1311.45	3041.41	1311.45	4284.63	1311.45	4006.13			1311.45	1173.27	1311.45	1051.22	1311.45	1734.32			1311.45	2707.22	1311.45	2378.33	1311.45	2568.63
1313.33	2886.3	1313.33	4337.09	1313.33	4016.92			1313.33	1171.34	1313.33	1061.11	1313.33	1728.85			1313.33	2687.75	1313.33	2339.04	1313.33	2484.55
1315.21	3014.01	1315.21	4237.73	1315.21	4029.3			1315.21	1097.38	1315.21	1023.18	1315.21	1724.5			1315.21	2622.35	1315.21	2327.84	1315.21	2507.58
1317.09	2906.55	1317.09	4245.54	1317.09	4037.67			1317.09	1144.58	1317.09	1093.41	1317.09	1691.28			1317.09	2591.04	1317.09	2264.73	1317.09	2448.72
1318.97	2907.67	1318.97	4203.53	1318.97	3928.65			1318.97	1047.62	1318.97	971.82	1318.97	1658.18			1318.97	2583.8	1318.97	2272.7	1318.97	2397.97
1320.86	2805.47	1320.86	4208.69	1320.86	3929.02			1320.86	1074.14	1320.86	996.4	1320.86	1659.22			1320.86	2492.66	1320.86	2208.77	1320.86	2372.33
1322.73	2816.56	1322.73	4120.03	1322.73	3912.79			1322.73	1044.94	1322.73	1007.15	1322.73	1616.39			1322.73	2459.59	1322.73	2173.92	1322.73	2290.79
1324.61	2738.47	1324.61	4071.55	1324.61	3794.56			1324.61	1011.21	1324.61	968.084	1324.61	1597.69			1324.61	2351.61	1324.61	2127.17	1324.61	2287.37
1326.49	2712.45	1326.49	4107.24	1326.49	3837.53			1326.49	991.592	1326.49	973.186	1326.49	1581.12			1326.49	2372.71	1326.49	2140.5	1326.49	2273.06
1328.37	2795.02	1328.37	4180.11	1328.37	3924.1			1328.37	1153.65	1328.37	1012.47	1328.37	1599.68			1328.37	2379.9	1328.37	2104.93	1328.37	2277.86
1330.25	2943.81	1330.25	4290.16	1330.25	4100.47			1330.25	1118	1330.25	1027.92	1330.25	1641.38			1330.25	2415.17	1330.25	2133.45	1330.25	2367.77
1332.13	3078.76	1332.13	4481.39	1332.13	4274.24			1332.13	1184.9	1332.13	1125.55	1332.13	1671.2			1332.13	2530.53	1332.13	2277.05	1332.13	2428.79
1334	3388.23	1334	4610.8	1334	4467.81			1334	1307.8	1334	1199.36	1334	1782.15			1334	2621.97	1334	2330.75	1334	2540.92
1335.88	3589.66	1335.88	4752.39	1335.88	4643.39			1335.88	1402.9	1335.88	1293.35	1335.88	1828.24			1335.88	2706.5	1335.88	2372.55	1335.88	2649.17
1337.75	3739.59	1337.75	4862.16	1337.75	4740.78			1337.75	1414.35	1337.75	1251.51	1337.75	1827.46			1337.75	2654.12	1337.75	2419.43	1337.75	2633.53
1339.63	3729.68	1339.63	4764.12	1339.63	4584.96			1339.63	1435.25	1339.63	1213.79	1339.63	1807.8			1339.63	2620.82	1339.63	2360.41	1339.63	2606.01
1341.5	3400.03	1341.5	4541.12	1341.5	4439.36			1341.5	1276.98	1341.5	1215.86	1341.5	1714.29			1341.5	2547.61	1341.5	2299.48	1341.5	2490.39
1343.37	3249.14	1343.37	4194.26	1343.37	4152.15			1343.37	1183.96	1343.37	1106.38	1343.37	1592.9			1343.37	2383.49	1343.37	2133.48	1343.37	2354.6
1345.25	2994.92	1345.25	3863.58	1345.25	3786.75			1345.25	1107.38	1345.25	1009.09	1345.25	1468.64			1345.25	2223.89	1345.25	2023.65	1345.25	2162.3
1347.12	2632.68	1347.12	3415.09	1347.12	3393.56			1347.12	1030.94	1347.12	913.976	1347.12	1324.52			1347.12	2011.45	1347.12	1786.91	1347.12	1944.12
1348.99	2275.44	1348.99	3027.78	1348.99	3022.98			1348.99	912.736	1348.99	773.046	1348.99	1205.54			1348.99	1834.51	1348.99	1587.26	1348.99	1752.05
1350.86	2092.74	1350.86	2607.66	1350.86	2586.79			1350.86	794.676	1350.86	666.3	1350.86	1035.68			1350.86	1583.65	1350.86	1412.71	1350.86	1551.11
1352.73	1641.89	1352.73	2298.73	1352.73	2285.23			1352.73	676.758	1352.73	517.738	1352.73	952.959			1352.73	1352.88	1352.73	1200.26	1352.73	1390.28
1354.6	1502.16	1354.6	1998.99	1354.6	2052.48			1354.6	624.147	1354.6	417.362	1354.6	817.371			1354.6	1191.21	1354.6	1049.9	1354.6	1177.56
1356.47	1306.2	1356.47	1816.43	1356.47	1829.74			1356.47	585.643	1356.47	391.17	1356.47	749.371			1356.47	1073.62	1356.47	951.64	1356.47	1087.97
1358.34	1440.18	1358.34	1707.07	1358.34	1712.21			1358.34	519.351	1358.34	369.166	1358.34	756.918			1358.34	1021.12	1358.34	872.476	1358.34	972.489
1360.21	1145.92	1360.21	1614.9	1360.21	1638.29			1360.21	567.251	1360.21	341.348	1360.21	698.599			1360.21	973.72	1360.21	807.41	1360.21	930.132
1362.08	1266.36	1362.08	1542.91	1362.08	1550.6			1362.08	568.741	1362.08	369.72	1362.08	740.404			1362.08	885.409	1362.08	817.443	1362.08	919.894
1363.94	1156.35	1363.94	1450.13	1363.94	1484.13			1363.94	572.702	1363.94	358.28	1363.94	750.22			1363.94	859.19	1363.94	745.574	1363.94	882.777
1365.81	1211.46	1365.81	1396.53	1365.81	1413.65			1365.81	565.168	1365.81	313.032	1365.81	734.171			1365.81	850.064	1365.81	755.805	1365.81	866.781
1367.68	1224.49	1367.68	1326.13	1367.68	1435.81			1367.68	597.348	1367.68	355.786	1367.68	730.257			1367.68	831.032	1367.68	729.135	1367.68	843.907
1369.54	1341.43	1369.54	1259.93	1369.54	1372.78			1369.54	632	1369.54	392.714	1369.54	700.479			1369.54	759.094	1369.54	735.566	1369.54	861.155
1371.41	1496.33	1371.41	1202.92	1371.41	1392.57			1371.41	701.709	1371.41	439.818	1371.41	768.837			1371.41	796.251	1371.41	730.098	1371.41	909.526
1373.27	1519.68	1373.27	1250.11	1373.27	1476.99			1373.27	741.306	1373.27	487.096	1373.27	783.331			1373.27	804.503	1373.27	772.731	1373.27	961.021
1375.13	1618.69	1375.13	1282.5	1375.13	1549.03			1375.13	818.291	1375.13	586.55	1375.13	855.962			1375.13	810.851	1375.13	819.467	1375.13	1013.64
1377	1878.11	1377	1382.09	1377	1691.28			1377	946.627	1377	626.182	1377	943.73			1377	863.296	1377	842.306	1377	1062.39
1378.86	1987.14	1378.86	1487.88	1378.86	1868.78			1378.86	1047.18	1378.86	737.99	1378.86	970.635			1378.86	948.838	1378.86	914.248	1378.86	1180.26
1380.72	2298.98	1380.72	1666.88	1380.72	2122.09			1380.72	1166.51	1380.72	831.978	1380.72	1106.68			1380.72	956.478	1380.72	1001.29	1380.72	1263.25
1382.58	2488.69	1382.58	1804.07	1382.58	2396.63			1382.58	1367.44	1382.58	928.076	1382.58	1255.86			1382.58	1039.22	1382.58	1054.44	1382.58	1398.38
1384.44	2834.11	1384.44	1993.48	1384.44	2640.6			1384.44	1466.11	1384.44	1036.24	1384.44	1407.18			1384.44	1105.05	1384.44	1169.7	1384.44	1495.63
1386.3	3274.03	1386.3	2216.08	1386.3	2940.8			1386.3	1718.55	1386.3	1182.59	1386.3	1565.64			1386.3	1187.99	1386.3	1210.06	1386.3	1602.01
1388.16	3492.93	1388.16	2391.9	1388.16	3265.02			1388.16	1854.77	1388.16	1275.11	1388.16	1698.23			1388.16	1226.03	1388.16	1294.53	1388.16	1737.52
1390.02	4107.71	1390.02	2503.92	1390.02	3483.09			1390.02	2079.58	1390.02	1403.82	1390.02	1926.97			1390.02	1292.17	1390.02	1353.11	1390.02	1866.16
1391.88	4572.12	1391.88	2701.15	1391.88	3866.59			1391.88	2255.67	1391.88	1584.71	1391.88	2123.85			1391.88	1351.41	1391.88	1475.79	1391.88	1960.93
1393.74	4834.33	1393.74	2859.6	1393.74	4120.12			1393.74	2513.37	1393.74	1689.78	1393.74	2360.86			1393.74	1393.75	1393.74	1505.58	1393.74	2073.79
1395.6	5351.17	1395.6	3025.25	1395.6	4379.49			1395.6	2687.45	1395.6	1873.03	1395.6	2585.02			1395.6	1461.19	1395.6	1614.48	1395.6	2190.69
1397.45	6028.45	1397.45	3209.12	1397.45	4685.3			1397.45	3012.95	1397.45	2000.46	1397.45	2935.32			1397.45	1525.74	1397.45	1680.49	1397.45	2385.73
1399.31	6470.6	1399.31	3414.2	1399.31	5005.35			1399.31	3331.63	1399.31	2176.1	1399.31	3329.76			1399.31	1660.4	1399.31	1837.62	1399.31	2558.9
1401.17	7115.54	1401.17	3666.5	1401.17	5472.64			1401.17	3610.91	1401.17	2379.9	1401.17	3695.35			1401.17	1794.16	1401.17	2006.85	1401.17	2779.2
1403.02	7793.81	1403.02	3884.85	1403.02	5812.84			1403.02	3894.86	1403.02	2546.12	1403.02	4114.07			1403.02	1967.02	1403.02	2173.2	1403.02	3008.64
1404.88	8307.12	1404.88	4188.02	1404.88	6290.17			1404.88	4227.81	1404.88	2813.9	1404.88	4481.94			1404.88	2194	1404.88	2383.2	1404.88	3251.64
1406.73	8999.8	1406.73	4503.75	1406.73	6581.54			1406.73	4498.1	1406.73	3022.08	1406.73	4823.95			1406.73	2403	1406.73	2616.66	1406.73	3496.22
1408.58	9721.12	1408.58	4783.71	1408.58	6959.96			1408.58	4728.97	1408.58	3194.44	1408.58	5092.11			1408.58	2632.08	1408.58	2874.23	1408.58	3776.93
1410.44	10070.7	1410.44	5026.89	1410.44	7349.83			1410.44	4908.79	1410.44	3329	1410.44	5252.41			1410.44	2894.27	1410.44	3102.92	1410.44	4044.79
1412.29	10138	1412.29	5217.29	1412.29	7587.36			1412.29	4988.69	1412.29	3495.76	1412.29	5356.85			1412.29	3092.55	1412.29	3235.73	1412.29	4181.78
1414.14	10205.7	1414.14	5447.91	1414.14	7704.72			1414.14	5050.12	1414.14	3550.7	1414.14	5291.64			1414.14	3206.85	1414.14	3335.65	1414.14	4320.91
1415.99	9929.97	1415.99	5524.77	1415.99	7819.55			1415.99	4972.08	1415.99	3497.84	1415.99	5085.45			1415.99	3302.26	1415.99	3429.69	1415.99	4315.18
1417.84	9809.93	1417.84	5573.85	1417.84	7842.21			1417.84	4761.53	1417.84	3425.16	1417.84	4761.18			1417.84	3276.78	1417.84	3373.84	1417.84	4346.59
1419.69	9271.15	1419.69	5575.16	1419.69	7708.34			1419.69	4478.99	1419.69	3286.68	1419.69	4513.07			1419.69	3291.41	1419.69	3363.12	1419.69	4278.15
1421.54	8732.69	1421.54	5501.7	1421.54	7587.33			1421.54	4257.11	1421.54	3174.4	1421.54	4121.1			1421.54	3209.16	1421.54	3306.51	1421.54	4103.85
1423.39	8232.24	1423.39	5336.47	1423.39	7332.18			1423.39	4000.51	1423.39	3028.32	1423.39	3818.28			1423.39	3028.02	1423.39	3134.03	1423.39	3938.69
1425.24	7689.78	1425.24	5127.48	1425.24	7036.68			1425.24	3704.5	1425.24	2834.42	1425.24	3516.6			1425.24	2907.99	1425.24	2954.67	1425.24	3727.68
1427.08	7279.51	1427.08	4893.73	1427.08	6731.66			1427.08	3485.48	1427.08	2610.72	1427.08	3263.08			1427.08	2743.08	1427.08	2737.43	1427.08	3454.82
1428.93	6596.43	1428.93	4772.21	1428.93	6449.3			1428.93	3175.83	1428.93	2573.24	1428.93	3081.7			1428.93	2529.29	1428.93	2635.32	1428.93	3249.11
1430.78	6186.82	1430.78	4708.93	1430.78	6224.6			1430.78	3040.93	1430.78	2385.94	1430.78	2918.48			1430.78	2436.61	1430.78	2522.33	1430.78	3149.55
1432.62	6083.74	1432.62	4775.9	1432.62	6229.76			1432.62	2976.01	1432.62	2356.84	1432.62	2885.4			1432.62	2413.06	1432.62	2466.47	1432.62	3057.14
1434.47	6282.33	1434.47	4984.11	1434.47	6327.61			1434.47	2971.8	1434.47	2455.96	1434.47	2904.48			1434.47	2470.62	1434.47	2519.73	1434.47	3117.88
1436.31	6372.98	1436.31	5240.56	1436.31	6544.72			1436.31	2988.51	1436.31	2501.28	1436.31	2916.71			1436.31	2546.31	1436.31	2598.13	1436.31	3242.77
1438.16	6421.63	1438.16	5610.26	1438.16	6762.11			1438.16	3084.54	1438.16	2620.8	1438.16	3108.09			1438.16	2738.12	1438.16	2748.65	1438.16	3346.82
1440	6922.69	1440	6045.22	1440	7088.98			1440	3201.71	1440	2808.52	1440	3209.62			1440	2876.05	1440	2916.3	1440	3575.02
1441.84	7127.45	1441.84	6659.42	1441.84	7537.94			1441.84	3309.73	1441.84	2984.46	1441.84	3406.31			1441.84	3146.1	1441.84	3120.08	1441.84	3756.38
1443.69	7596.3	1443.69	7273.88	1443.69	8129.95			1443.69	3487.74	1443.69	3318.6	1443.69	3624.15			1443.69	3414.28	1443.69	3410.67	1443.69	4043.9
1445.53	8164.38	1445.53	7888.59	1445.53	8739.07			1445.53	3691.53	1445.53	3554.94	1445.53	3915.15			1445.53	3745.09	1445.53	3701.39	1445.53	4388.58
1447.37	8685.79	1447.37	8473.57	1447.37	9246.27			1447.37	3902.5	1447.37	3857.5	1447.37	4114.3			1447.37	4076.03	1447.37	3992.24	1447.37	4683.42
1449.21	9108.63	1449.21	8796.8	1449.21	9524.16			1449.21	4134.59	1449.21	4132.28	1449.21	4311.61			1449.21	4359.59	1449.21	4248.56	1449.21	4854.42
1451.05	9132.18	1451.05	8919.8	1451.05	9480.76			1451.05	4167.18	1451.05	4231.16	1451.05	4370.07			1451.05	4564.29	1451.05	4355.02	1451.05	4899.42
1452.89	8961.75	1452.89	8731.3	1452.89	9418.74			1452.89	4059.63	1452.89	4127.26	1452.89	4321.69			1452.89	4551.26	1452.89	4313.02	1452.89	4785.58
1454.73	8810.44	1454.73	8649.06	1454.73	9100.81			1454.73	3945.28	1454.73	4018.46	1454.73	4234.48			1454.73	4395.12	1454.73	4198.62	1454.73	4719.91
1456.57	8428.76	1456.57	8333.09	1456.57	8784.58			1456.57	3710.08	1456.57	3819.88	1456.57	4016.42			1456.57	4251.08	1456.57	3998.36	1456.57	4485.41
1458.41	8113.38	1458.41	7998.39	1458.41	8478.46			1458.41	3556.54	1458.41	3571.52	1458.41	3849.52			1458.41	4118.18	1458.41	3933.25	1458.41	4305.08
1460.24	7534.66	1460.24	7514.96	1460.24	7993.43			1460.24	3296.11	1460.24	3323.38	1460.24	3581.52			1460.24	3952.41	1460.24	3745.27	1460.24	4168.92
1462.08	7158.86	1462.08	7033.8	1462.08	7366.24			1462.08	3035.87	1462.08	3151.46	1462.08	3343.78			1462.08	3794.78	1462.08	3586.44	1462.08	3957.92
1463.92	6660.95	1463.92	6455.93	1463.92	7068.91			1463.92	2752.55	1463.92	2869.76	1463.92	3055.21			1463.92	3605.29	1463.92	3353.76	1463.92	3655.11
1465.75	5876.2	1465.75	5818.33	1465.75	6607.1			1465.75	2481.05	1465.75	2598.28	1465.75	2758.79			1465.75	3326.94	1465.75	3092.23	1465.75	3395.46
1467.59	5289.62	1467.59	5204.02	1467.59	5486.57			1467.59	2181.81	1467.59	2341.04	1467.59	2510.54			1467.59	3052.73	1467.59	2855.84	1467.59	3123
1469.42	4783.47	1469.42	4649.99	1469.42	4928.9			1469.42	2071.29	1469.42	2122.02	1469.42	2283.46			1469.42	2800.67	1469.42	2621.61	1469.42	2874.71
1471.26	4338.98	1471.26	4115.26	1471.26	4459.73			1471.26	1704.95	1471.26	1913.22	1471.26	2058.54			1471.26	2589.75	1471.26	2399.52	1471.26	2556.6
1473.09	3847.78	1473.09	3607.81	1473.09	3888.7			1473.09	1618.1	1473.09	1732.65	1473.09	1874.78			1473.09	2336.98	1473.09	2124.6	1473.09	2270.68
1474.92	3408.78	1474.92	3112.66	1474.92	3383.77			1474.92	1480.24	1474.92	1540.32	1474.92	1645.19			1474.92	2096.35	1474.92	1923.83	1474.92	2028.94
1476.76	3031.41	1476.76	2672.81	1476.76	2912.78			1476.76	1337.93	1476.76	1410.22	1476.76	1456.77			1476.76	1832.88	1476.76	1688.21	1476.76	1775.38
1478.59	2720.38	1478.59	2291.25	1478.59	2468.73			1478.59	1191.16	1478.59	1154.35	1478.59	1300.52			1478.59	1607.56	1478.59	1435.76	1478.59	1526.01
1480.42	2259.06	1480.42	1980	1480.42	2137.02			1480.42	1005.02	1480.42	1002.73	1480.42	1176.44			1480.42	1378.4	1480.42	1209.46	1480.42	1314.84
1482.25	2057.17	1482.25	1668.06	1482.25	1791.64			1482.25	858.661	1482.25	867.338	1482.25	1015.53			1482.25	1138.39	1482.25	1048.33	1482.25	1072.85
1484.08	1709.71	1484.08	1379.43	1484.08	1496.99			1484.08	773.021	1484.08	724.192	1484.08	923.785			1484.08	953.537	1484.08	877.37	1484.08	893.061
1485.91	1348.55	1485.91	1193.12	1485.91	1292.31			1485.91	675.948	1485.91	623.288	1485.91	821.217			1485.91	811.846	1485.91	739.572	1485.91	777.467
1487.74	1218.57	1487.74	1019.12	1487.74	1075.36			1487.74	576.759	1487.74	582.628	1487.74	723.822			1487.74	678.317	1487.74	601.944	1487.74	650.071
1489.57	1169.07	1489.57	899.439	1489.57	1008.57			1489.57	563.897	1489.57	468.214	1489.57	660.926			1489.57	600.953	1489.57	507.488	1489.57	564.877
1491.39	966.574	1491.39	750.439	1491.39	846.173			1491.39	482.435	1491.39	438.214	1491.39	596.512			1491.39	477.911	1491.39	433.125	1491.39	483.877
1493.22	936.345	1493.22	703.087	1493.22	739.14			1493.22	458.147	1493.22	362.05	1493.22	540.262			1493.22	431.756	1493.22	376.205	1493.22	441.885
1495.05	807.66	1495.05	672.063	1495.05	668.868			1495.05	394.509	1495.05	364.136	1495.05	522.176			1495.05	426.727	1495.05	331.097	1495.05	377.1
1496.87	853.66	1496.87	593.373	1496.87	584.962			1496.87	433.497	1496.87	356.476	1496.87	470.255			1496.87	367.869	1496.87	325.168	1496.87	351.523
1498.7	787.076	1498.7	539.019	1498.7	590.673			1498.7	344.691	1498.7	337.07	1498.7	449.5			1498.7	338.185	1498.7	302.419	1498.7	340.157
1500.52	669.147	1500.52	573.466	1500.52	585.536			1500.52	360.842	1500.52	343.92	1500.52	424.157			1500.52	320.677	1500.52	273.852	1500.52	320.004
1502.35	655.269	1502.35	539.019	1502.35	544.373			1502.35	330.668	1502.35	313.032	1502.35	446.358			1502.35	282.347	1502.35	273.852	1502.35	300.067
1504.17	664.616	1504.17	552.763	1504.17	568.173			1504.17	419.113	1504.17	325.032	1504.17	441.668			1504.17	319.128	1504.17	276.911	1504.17	320.067
1506	652.434	1506	542.786	1506	551.972			1506	385.394	1506	329.186	1506	424.157			1506	286.19	1506	273.852	1506	317.785
1507.82	796.475	1507.82	539.019	1507.82	544.373			1507.82	379.436	1507.82	326.448	1507.82	437.966			1507.82	282.347	1507.82	297.321	1507.82	300.067
1509.64	669.712	1509.64	576.019	1509.64	544.373			1509.64	357.315	1509.64	325.864	1509.64	424.157			1509.64	300.347	1509.64	273.852	1509.64	312.067
1511.46	722.163	1511.46	573.627	1511.46	558.632			1511.46	330.668	1511.46	319.434	1511.46	459.375			1511.46	303.235	1511.46	278.852	1511.46	303.819
1513.28	652.434	1513.28	568.159	1513.28	587.065			1513.28	381.379	1513.28	323.156	1513.28	448.037			1513.28	289.215	1513.28	303.328	1513.28	312.336
1515.1	907.896	1515.1	607.843	1515.1	579.27			1515.1	416.292	1515.1	313.032	1515.1	453.826			1515.1	341.976	1515.1	308.727	1515.1	335.947
1516.92	772.755	1516.92	601.679	1516.92	596.848			1516.92	330.668	1516.92	316.048	1516.92	473.743			1516.92	336.808	1516.92	310.823	1516.92	347.652
1518.74	703.802	1518.74	605.667	1518.74	610.399			1518.74	355.777	1518.74	345.216	1518.74	468.787			1518.74	336.709	1518.74	312.994	1518.74	331.451
1520.56	818.769	1520.56	594.807	1520.56	582.123			1520.56	348.978	1520.56	320.534	1520.56	448.959			1520.56	335.681	1520.56	310.47	1520.56	330.344
1522.38	868.065	1522.38	569.1	1522.38	624.019			1522.38	365.58	1522.38	332.004	1522.38	451.259			1522.38	342.722	1522.38	302.021	1522.38	334.332
1524.2	960.004	1524.2	632.544	1524.2	626.889			1524.2	407.906	1524.2	347.626	1524.2	470.685			1524.2	386.833	1524.2	316.649	1524.2	337.413
1526.02	807.321	1526.02	626.141	1526.02	620.131			1526.02	380.467	1526.02	373.4	1526.02	467.24			1526.02	315.015	1526.02	329.353	1526.02	333.589
1527.83	815.016	1527.83	611.891	1527.83	627.549			1527.83	415.934	1527.83	313.032	1527.83	478.921			1527.83	375.267	1527.83	338.133	1527.83	334.86
1529.65	794.714	1529.65	631.793	1529.65	635.138			1529.65	435.231	1529.65	337.4	1529.65	483.73			1529.65	380.589	1529.65	358.989	1529.65	365.224
1531.46	859.438	1531.46	683.847	1531.46	670.9			1531.46	433.704	1531.46	373.626	1531.46	522.452			1531.46	391.982	1531.46	353.922	1531.46	408.683
1533.28	938.549	1533.28	663.054	1533.28	662.036			1533.28	462.556	1533.28	390.004	1533.28	515.73			1533.28	450.445	1533.28	389.932	1533.28	442.237
1535.09	1013.21	1535.09	740.414	1535.09	707.946			1535.09	519.463	1535.09	424.534	1535.09	542.921			1535.09	427.407	1535.09	428.018	1535.09	395.556
1536.91	885.636	1536.91	754.926	1536.91	752.629			1536.91	502.014	1536.91	445.216	1536.91	538.24			1536.91	461.03	1536.91	439.18	1536.91	442.885
1538.72	1144.48	1538.72	809.363	1538.72	829.686			1538.72	526.581	1538.72	436.048	1538.72	562.685			1538.72	504.583	1538.72	444.42	1538.72	476.628
1540.53	1182.15	1540.53	836.591	1540.53	890.117			1540.53	583.858	1540.53	485.032	1540.53	568.259			1540.53	542.258	1540.53	471.736	1540.53	530.465
1542.35	1252.89	1542.35	916.133	1542.35	899.917			1542.35	627.292	1542.35	498.166	1542.35	627.959			1542.35	541.005	1542.35	504.13	1542.35	558.397
1544.16	1389.82	1544.16	973.951	1544.16	1054.32			1544.16	635.938	1544.16	555.454	1544.16	646.787			1544.16	619.822	1544.16	552.6	1544.16	612.424
1545.97	1442.24	1545.97	1019.92	1545.97	1066.1			1545.97	719.188	1545.97	520.892	1545.97	683.743			1545.97	605.711	1545.97	582.148	1545.97	642.546
1547.78	1504.34	1547.78	1054.05	1547.78	1113.05			1547.78	714.117	1547.78	656.482	1547.78	669.826			1547.78	645.671	1547.78	600.772	1547.78	672.763
1549.59	1566.7	1549.59	1100.33	1549.59	1136.38			1549.59	722.64	1549.59	617.766	1549.59	698.037			1549.59	660.702	1549.59	603.303	1549.59	672.074
1551.4	1629.33	1551.4	1013.76	1551.4	1169.68			1551.4	788.303	1551.4	618.144	1551.4	682.375			1551.4	626.805	1551.4	616.475	1551.4	672.482
1553.21	1767.56	1553.21	1052.34	1553.21	1140.16			1553.21	830.028	1553.21	656.674	1553.21	695.841			1553.21	590.98	1553.21	626.255	1553.21	669.984
1555.02	1670.6	1555.02	999.081	1555.02	1094.01			1555.02	827.654	1555.02	635.354	1555.02	690.435			1555.02	622.227	1555.02	633.112	1555.02	664.582
1556.82	1672.79	1556.82	962.974	1556.82	1105.44			1556.82	855.663	1556.82	628.188	1556.82	686.157			1556.82	662.545	1556.82	604.047	1556.82	648.275
1558.63	1646.99	1558.63	929.021	1558.63	985.443			1558.63	797.678	1558.63	629.172	1558.63	686.006			1558.63	618.936	1558.63	591.06	1558.63	650.064
1560.44	1663.83	1560.44	882.222	1560.44	1016.82			1560.44	828.264	1560.44	650.306	1560.44	645.984			1560.44	611.399	1560.44	571.151	1560.44	667.948
1562.24	1775.13	1562.24	867.578	1562.24	993.773			1562.24	872.936	1562.24	645.592	1562.24	645.089			1562.24	611.935	1562.24	594.32	1562.24	664.929
1564.05	1740.7	1564.05	858.088	1564.05	1003.1			1564.05	880.496	1564.05	679.032	1564.05	649.089			1564.05	619.543	1564.05	617.568	1564.05	649.005
1565.86	1927.87	1565.86	843.753	1565.86	1029.41			1565.86	951.019	1565.86	662.62	1565.86	664.323			1565.86	633.224	1565.86	607.893	1565.86	681.849
1567.66	1959.91	1567.66	846.573	1567.66	984.49			1567.66	979.775	1567.66	654.362	1567.66	669.685			1567.66	643.425	1567.66	614.298	1567.66	693.178
1569.46	1945.11	1569.46	900.549	1569.46	1082.55			1569.46	920.207	1569.46	732.256	1569.46	649.175			1569.46	648.978	1569.46	638.781	1569.46	712.447
1571.27	2025.17	1571.27	880.138	1571.27	1068.78			1571.27	988.78	1571.27	728.3	1571.27	656.794			1571.27	670.805	1571.27	668.343	1571.27	723.812
1573.07	2043.6	1573.07	949.679	1573.07	1176.58			1573.07	980.669	1573.07	740.498	1573.07	699.541			1573.07	700.705	1573.07	688.983	1573.07	762.274
1574.87	2034.04	1574.87	980.966	1574.87	1249.79			1574.87	1086.73	1574.87	794.846	1574.87	704.417			1574.87	751.679	1574.87	743.703	1574.87	810.832
1576.67	2255.51	1576.67	1051.41	1576.67	1299.38			1576.67	1097.49	1576.67	820.846	1576.67	745.421			1576.67	773.726	1576.67	772.503	1576.67	841.487
1578.48	2364.21	1578.48	1152.01	1578.48	1361.75			1578.48	1131.65	1578.48	859.348	1578.48	753.554			1578.48	821.847	1578.48	806.382	1578.48	865.239
1580.28	2440.23	1580.28	1189.76	1580.28	1443.89			1580.28	1202.68	1580.28	888.002	1580.28	794.817			1580.28	893.042	1580.28	836.168	1580.28	925.089
1582.08	2478.83	1582.08	1332.67	1582.08	1617.21			1582.08	1282.31	1582.08	1004.81	1582.08	864.208			1582.08	973.311	1582.08	937.34	1582.08	1004.04
1583.88	2941.36	1583.88	1497.74	1583.88	1792.11			1583.88	1351.64	1583.88	1107.76	1583.88	926.729			1583.88	1061.65	1583.88	1023.38	1583.88	1121.08
1585.67	2982.11	1585.67	1651.97	1585.67	1930.8			1585.67	1407.12	1585.67	1158.88	1585.67	967.379			1585.67	1155.07	1585.67	1077.5	1585.67	1183.22
1587.47	2901.12	1587.47	1656.35	1587.47	1894.65			1587.47	1423.17	1587.47	1170.14	1587.47	988.159			1587.47	1122.57	1587.47	1101.7	1587.47	1189.46
1589.27	3093.53	1589.27	1666.89	1589.27	1916.1			1589.27	1437.01	1589.27	1173.55	1589.27	1018.07			1589.27	1145.13	1589.27	1118.97	1589.27	1211.8
1591.07	3069.58	1591.07	1781.59	1591.07	2004.91			1591.07	1502.18	1591.07	1239.12	1591.07	1080.11			1591.07	1199.78	1591.07	1182.33	1591.07	1278.23
1592.87	3380.26	1592.87	1964.44	1592.87	2219.91			1592.87	1520.94	1592.87	1392.85	1592.87	1146.11			1592.87	1372.49	1592.87	1322.77	1592.87	1406.77
1594.66	3634.68	1594.66	2184.46	1594.66	2416.88			1594.66	1765.58	1594.66	1538.72	1594.66	1315.28			1594.66	1486.29	1594.66	1434.29	1594.66	1553.07
1596.46	4030.66	1596.46	2358.63	1596.46	2667.24			1596.46	1931.22	1596.46	1728.75	1596.46	1435.58			1596.46	1627.61	1596.46	1595.9	1596.46	1691.4
1598.25	4483.41	1598.25	2578.96	1598.25	2787.58			1598.25	2024.83	1598.25	1794.93	1598.25	1513.01			1598.25	1798.16	1598.25	1714.58	1598.25	1823.13
1600.05	4837.53	1600.05	2769.96	1600.05	3032.58			1600.05	2220.98	1600.05	2035.26	1600.05	1556.57			1600.05	1891.1	1600.05	1847.35	1600.05	2016.96
1601.84	5187.19	1601.84	3099.46	1601.84	3378.49			1601.84	2387.01	1601.84	2189.76	1601.84	1721.26			1601.84	2055.13	1601.84	2016.19	1601.84	2172.89
1603.63	5268.76	1603.63	3485.11	1603.63	3663			1603.63	2504.27	1603.63	2284.4	1603.63	1820.08			1603.63	2262.22	1603.63	2162.12	1603.63	2366.92
1605.43	5411.73	1605.43	3618.92	1605.43	3891.68			1605.43	2435.47	1605.43	2258.4	1605.43	1858.04			1605.43	2344.4	1605.43	2249.13	1605.43	2405.05
1607.22	5357.24	1607.22	3681.89	1607.22	3867.15			1607.22	2468.73	1607.22	2283.2	1607.22	1896.12			1607.22	2350.65	1607.22	2268.06	1607.22	2419.28
1609.01	5500.78	1609.01	3743.02	1609.01	3984.2			1609.01	2452.93	1609.01	2300.16	1609.01	1948.34			1609.01	2409.98	1609.01	2345.23	1609.01	2515.61
1610.8	5592.8	1610.8	3975.32	1610.8	4163.03			1610.8	2540.33	1610.8	2469.26	1610.8	2104.69			1610.8	2606.39	1610.8	2501.4	1610.8	2672.03
1612.59	5625.76	1612.59	4224.77	1612.59	4459.64			1612.59	2613.88	1612.59	2578.52	1612.59	2230.17			1612.59	2796.87	1612.59	2673.66	1612.59	2854.56
1614.38	5873.47	1614.38	4417.39	1614.38	4564.64			1614.38	2703.88	1614.38	2633.94	1614.38	2288.78			1614.38	2976.44	1614.38	2841.01	1614.38	2980.19
1616.17	5956.64	1616.17	4418.17	1616.17	4633.43			1616.17	2721.83	1616.17	2621.52	1616.17	2307.53			1616.17	2969.08	1616.17	2822.43	1616.17	2989.93
1617.96	5898.76	1617.96	4293.11	1617.96	4458.8			1617.96	2674.76	1617.96	2625.24	1617.96	2249.41			1617.96	2954.8	1617.96	2763.94	1617.96	2910.76
1619.75	5770.53	1619.75	4147.22	1619.75	4351.55			1619.75	2651.09	1619.75	2531.12	1619.75	2142.41			1619.75	2826.6	1619.75	2675.53	1619.75	2805.69
1621.54	5812.11	1621.54	4094.49	1621.54	4241.69			1621.54	2627.54	1621.54	2473.16	1621.54	2145.42			1621.54	2760.47	1621.54	2624.21	1621.54	2777.4
1623.33	5731.53	1623.33	4101.92	1623.33	4291.62			1623.33	2622.74	1623.33	2499.36	1623.33	2132.56			1623.33	2727.47	1623.33	2618.98	1623.33	2782.73
1625.11	5966.71	1625.11	4250.98	1625.11	4407.54			1625.11	2722.83	1625.11	2729.72	1625.11	2219.84			1625.11	2764.41	1625.11	2695.82	1625.11	2828.87
1626.9	6197.47	1626.9	4458.52	1626.9	4593.74			1626.9	2743.91	1626.9	2846.24	1626.9	2283.26			1626.9	2912.36	1626.9	2770.75	1626.9	2948.11
1628.69	6362.62	1628.69	4714.28	1628.69	4873.64			1628.69	2895.46	1628.69	2790.9	1628.69	2438.8			1628.69	2992.4	1628.69	2917.77	1628.69	3113.45
1630.47	6617.49	1630.47	4957.21	1630.47	5083.72			1630.47	2998.24	1630.47	2844.9	1630.47	2536.48			1630.47	3150.52	1630.47	3051.88	1630.47	3263.9
1632.26	6976.24	1632.26	5308.3	1632.26	5410.2			1632.26	3080.24	1632.26	2969.72	1632.26	2664.3			1632.26	3293.72	1632.26	3170.06	1632.26	3470.45
1634.04	7278.76	1634.04	5646.56	1634.04	5668.26			1634.04	3171.01	1634.04	3126.7	1634.04	2805.25			1634.04	3494.99	1634.04	3384.06	1634.04	3619.1
1635.83	7638.03	1635.83	6047.98	1635.83	6150.52			1635.83	3378.81	1635.83	3233.84	1635.83	2985.34			1635.83	3698.35	1635.83	3503.34	1635.83	3855.86
1637.61	7881.49	1637.61	6496.58	1637.61	6553.18			1637.61	3482.01	1637.61	3411.14	1637.61	3155.56			1637.61	3895.79	1637.61	3729.7	1637.61	4050.72
1639.39	8303.73	1639.39	6890.34	1639.39	6975.61			1639.39	3638.88	1639.39	3532.6	1639.39	3373.92			1639.39	4142.31	1639.39	3990.15	1639.39	4277.68
1641.17	8889.6	1641.17	7454.26	1641.17	7517.23			1641.17	3833.11	1641.17	3686.22	1641.17	3555.41			1641.17	4384.92	1641.17	4197.68	1641.17	4592.76
1642.95	9268.6	1642.95	8085.36	1642.95	8226.01			1642.95	3904.13	1642.95	3878	1642.95	3766.04			1642.95	4696.1	1642.95	4474.31	1642.95	4888.93
1644.74	9911.61	1644.74	8830.63	1644.74	8586.89			1644.74	4189.41	1644.74	4127.94	1644.74	4027.04			1644.74	5007.37	1644.74	4769.02	1644.74	5228.71
1646.52	10361.8	1646.52	9514.06	1646.52	9122.01			1646.52	4402.68	1646.52	4286.04	1646.52	4241.81			1646.52	5267.22	1646.52	5068.82	1646.52	5568.27
1648.3	10793.4	1648.3	10294.7	1648.3	10353.5			1648.3	4613.73	1648.3	4474.28	1648.3	4534.71			1648.3	5587.23	1648.3	5377.71	1648.3	5883.6
1650.08	11248.8	1650.08	10871.9	1650.08	10936.7			1650.08	4724.85	1650.08	4664.7	1650.08	4708.76			1650.08	5835.16	1650.08	5589.68	1650.08	6192.09
1651.85	11506.8	1651.85	11161.4	1651.85	11272.7			1651.85	4840.78	1651.85	4793.28	1651.85	4849.94			1651.85	5903.18	1651.85	5732.75	1651.85	6294.69
1653.63	11524.9	1653.63	11319.4	1653.63	11431.8			1653.63	4786.92	1653.63	4760.02	1653.63	4915.26			1653.63	5929.28	1653.63	5750.9	1653.63	6301.4
1655.41	11119.4	1655.41	11135.5	1655.41	11230			1655.41	4768.09	1655.41	4740.02	1655.41	4868.71			1655.41	5847.47	1655.41	5685.15	1655.41	6226.22
1657.19	10987.3	1657.19	10816.8	1657.19	10917.8			1657.19	4604.63	1657.19	4658.92	1657.19	4823.31			1657.19	5762.74	1657.19	5546.31	1657.19	6108.14
1658.96	10789.6	1658.96	10504.3	1658.96	10467.2			1658.96	4530.64	1658.96	4600	1658.96	4776.05			1658.96	5628.1	1658.96	5408.48	1658.96	5922.17
1660.74	10320.7	1660.74	10191.9	1660.74	10086.7			1660.74	4442.29	1660.74	4557.22	1660.74	4766.93			1660.74	5434.54	1660.74	5181.91	1660.74	5721.31
1662.52	9744.52	1662.52	9819.71	1662.52	9751.32			1662.52	4400.63	1662.52	4596.6	1662.52	4818.94			1662.52	5263.07	1662.52	5079.42	1662.52	5606.55
1664.29	9716.93	1664.29	9604.7	1664.29	9455.29			1664.29	4270.64	1664.29	4630.16	1664.29	4838.1			1664.29	5149.69	1664.29	4897.03	1664.29	5372.91
1666.07	9440.07	1666.07	9337.87	1666.07	9118.86			1666.07	4243.22	1666.07	4511.88	1666.07	4698.4			1666.07	5094.39	1666.07	4859.73	1666.07	5267.38
1667.84	9111.65	1667.84	8947.2	1667.84	8785.42			1667.84	4066.96	1667.84	4347.76	1667.84	4533.4			1667.84	4947.18	1667.84	4772.53	1667.84	5176.96
1669.61	8905.99	1669.61	8542.72	1669.61	8424.19			1669.61	4060.77	1669.61	4205.82	1669.61	4333.84			1669.61	4838.05	1669.61	4663.41	1669.61	5022.31
1671.39	8568.76	1671.39	8056.41	1671.39	8016.96			1671.39	3810.33	1671.39	4026.02	1671.39	4109.42			1671.39	4749.09	1671.39	4542.39	1671.39	4908.64
1673.16	8354.26	1673.16	7832.74	1673.16	7758.34			1673.16	3739.22	1673.16	3876.4	1673.16	3923.15			1673.16	4626.02	1673.16	4418.46	1673.16	4757.44
1674.93	8187.13	1674.93	7499.28	1674.93	7416.74			1674.93	3589.14	1674.93	3714.94	1674.93	3723.02			1674.93	4496.07	1674.93	4308.63	1674.93	4670.35
1676.7	7902.59	1676.7	7167.33	1676.7	7210.11			1676.7	3481.1	1676.7	3575.66	1676.7	3576.03			1676.7	4438.22	1676.7	4209.89	1676.7	4509.37
1678.47	7590.09	1678.47	6858.56	1678.47	6925.3			1678.47	3356.91	1678.47	3487.66	1678.47	3470.19			1678.47	4255.45	1678.47	4065.24	1678.47	4402.51
1680.24	7395.59	1680.24	6592.97	1680.24	6693.89			1680.24	3211.41	1680.24	3374.54	1680.24	3323.49			1680.24	4211.77	1680.24	3930.52	1680.24	4260.7
1682.01	7031.9	1682.01	6274.56	1682.01	6438.88			1682.01	3090.87	1682.01	3129.58	1682.01	3152.93			1682.01	3916.19	1682.01	3742.69	1682.01	4061.95
1683.78	6599.45	1683.78	5976.34	1683.78	6160.28			1683.78	2946.03	1683.78	2936.8	1683.78	2967.53			1683.78	3754.69	1683.78	3598.24	1683.78	3886.31
1685.55	6230.53	1685.55	5597.29	1685.55	5866.49			1685.55	2787.34	1685.55	2758.18	1685.55	2804.26			1685.55	3562.29	1685.55	3411.88	1685.55	3695.79
1687.32	5806.18	1687.32	5266.43	1687.32	5493.1			1687.32	2575.29	1687.32	2587.74	1687.32	2660.15			1687.32	3324.98	1687.32	3198.62	1687.32	3444.37
1689.09	5363.32	1689.09	4869.75	1689.09	5146.53			1689.09	2423.88	1689.09	2415.46	1689.09	2429.18			1689.09	3087.76	1689.09	2924.45	1689.09	3226.08
1690.85	4958.42	1690.85	4537.26	1690.85	4843.57			1690.85	2254.01	1690.85	2199.34	1690.85	2229.18			1690.85	2806.63	1690.85	2722.39	1690.85	2992.9
1692.62	4577.39	1692.62	4131.96	1692.62	4525.4			1692.62	2091.26	1692.62	2071.42	1692.62	2014.36			1692.62	2589.6	1692.62	2476.42	1692.62	2695.64
1694.38	4187.24	1694.38	3738.84	1694.38	4106.66			1694.38	1919.32	1694.38	1851.65	1694.38	1846.68			1694.38	2296.73	1694.38	2255.55	1694.38	2446.83
1696.15	3938.68	1696.15	3400.84	1696.15	3704.86			1696.15	1780	1696.15	1676.06	1696.15	1696.16			1696.15	2027.66	1696.15	1979.78	1696.15	2221.88
1697.92	3497.35	1697.92	3049.9	1697.92	3406.75			1697.92	1638.49	1697.92	1502.64	1697.92	1502.78			1697.92	1797.82	1697.92	1795.11	1697.92	1981.05
1699.68	3371.85	1699.68	2754.16	1699.68	3114.43			1699.68	1562.3	1699.68	1330.64	1699.68	1351.56			1699.68	1588.07	1699.68	1593.47	1699.68	1813.34
1701.44	3176.02	1701.44	2405.61	1701.44	2762.13			1701.44	1444.37	1701.44	1275.39	1701.44	1219.48			1701.44	1395.42	1701.44	1405.9	1701.44	1607.74
1703.21	2773.29	1703.21	2174.24	1703.21	2526.23			1703.21	1307.67	1703.21	1138.32	1703.21	1104.56			1703.21	1236.86	1703.21	1273.08	1703.21	1446.27
1704.97	2582.8	1704.97	1957.07	1704.97	2259.54			1704.97	1203.23	1704.97	1013.43	1704.97	1000.79			1704.97	1108.41	1704.97	1104.44	1704.97	1265.91
1706.73	2455.65	1706.73	1760.09	1706.73	2057.48			1706.73	1192.66	1706.73	992.704	1706.73	920.167			1706.73	944.046	1706.73	1004.07	1706.73	1161.67
1708.49	2373.78	1708.49	1637.3	1708.49	1864.04			1708.49	1117.08	1708.49	1012.16	1708.49	861.7			1708.49	926.785	1708.49	936.805	1708.49	1109.56
1710.25	2174.5	1710.25	1519.7	1710.25	1781.42			1710.25	1090.52	1710.25	893.79	1710.25	813.387			1710.25	827.622	1710.25	878.644	1710.25	1017.56
1712.02	2206.29	1712.02	1406.3	1712.02	1679.4			1712.02	1122.3	1712.02	877.598	1712.02	754.387			1712.02	776.559	1712.02	808.585	1712.02	966.685
1713.78	2181.89	1713.78	1325.1	1713.78	1600.02			1713.78	1121.65	1713.78	839.586	1713.78	738.228			1713.78	717.596	1713.78	785.631	1713.78	934.933
1715.53	2228.45	1715.53	1289.09	1715.53	1553.06			1715.53	1100.21	1715.53	911.752	1715.53	715.224			1715.53	710.801	1715.53	784.782	1715.53	885.933
1717.29	2369.52	1717.29	1213.09	1717.29	1487.42			1717.29	1172.02	1717.29	922.096	1717.29	702.376			1717.29	686.734	1717.29	753.038	1717.29	873.305
1719.05	2322.54	1719.05	1205.28	1719.05	1474.12			1719.05	1190.46	1719.05	946.622	1719.05	701.685			1719.05	695.975	1719.05	731.399	1719.05	850.8
1720.81	2360.65	1720.81	1193.67	1720.81	1416.41			1720.81	1169.48	1720.81	940.622	1720.81	683.15			1720.81	648.04	1720.81	703.868	1720.81	838.419
1722.57	2187.17	1722.57	1139.26	1722.57	1386.92			1722.57	1162.63	1722.57	901.328	1722.57	668.774			1722.57	644.179	1722.57	716.444	1722.57	781.163
1724.32	2230.65	1724.32	1113.06	1724.32	1357.66			1724.32	1085.81	1724.32	894.216	1724.32	652.556			1724.32	648.419	1724.32	663.767	1724.32	765.034
1726.08	2064.17	1726.08	1082.05	1726.08	1283.83			1726.08	1062.83	1726.08	819.286	1726.08	638.497			1726.08	579.762	1726.08	598.127	1726.08	725.031
1727.84	1921.27	1727.84	1003.25	1727.84	1225.63			1727.84	984.139	1727.84	807.196	1727.84	606.599			1727.84	548.207	1727.84	561.919	1727.84	709.155
1729.59	1857.1	1729.59	990.648	1729.59	1149.46			1729.59	924.227	1729.59	743.722	1729.59	601.861			1729.59	530.757	1729.59	563.821	1729.59	674.407
1731.35	1835.65	1731.35	997.256	1731.35	1111.32			1731.35	869.133	1731.35	698.428	1731.35	611.285			1731.35	511.411	1731.35	530.833	1731.35	640.787
1733.1	1692.09	1733.1	940.07	1733.1	1069.22			1733.1	828.162	1733.1	671.316	1733.1	570.285			1733.1	450.171	1733.1	505.956	1733.1	631.298
1734.85	1553.58	1734.85	913.093	1734.85	990.952			1734.85	805.976	1734.85	622.386	1734.85	556.871			1734.85	460.037	1734.85	485.19	1734.85	571.745
1736.61	1415.41	1736.61	888.784	1736.61	989.922			1736.61	704.816	1736.61	595.64	1736.61	547.621			1736.61	444.836	1736.61	452.537	1736.61	547.938
1738.36	1409.44	1738.36	842.325	1738.36	932.427			1738.36	730.891	1738.36	599.078	1738.36	529.535			1738.36	411.136	1738.36	444.997	1738.36	565.71
1740.11	1356.72	1740.11	843.768	1740.11	860.331			1740.11	719.856	1740.11	556.702	1740.11	519.614			1740.11	376.091	1740.11	425.571	1740.11	523.614
1741.86	1304.34	1741.86	798.423	1741.86	841.578			1741.86	611.229	1741.86	541.54	1741.86	510.859			1741.86	365.281	1741.86	402.15	1741.86	488.65
1743.62	1176.96	1743.62	775.292	1743.62	740.467			1743.62	572.586	1743.62	494.1	1743.62	516.271			1743.62	366.58	1743.62	364.704	1743.62	463.82
1745.37	1097.03	1745.37	727.003	1745.37	751.598			1745.37	506.646	1745.37	432.85	1745.37	499.85			1745.37	354.008	1745.37	357.064	1745.37	452.125
1747.12	1064.06	1747.12	688.025	1747.12	734.973			1747.12	520.362	1747.12	398.688	1747.12	484.396			1747.12	334.874	1747.12	341.985	1747.12	426.565
1748.87	946.804	1748.87	663.258	1748.87	672.395			1748.87	462.095	1748.87	391.06	1748.87	483.177			1748.87	344.847	1748.87	341.024	1748.87	412.141
1750.61	975.888	1750.61	663.701	1750.61	621.264			1750.61	424.943	1750.61	397.62	1750.61	473.119			1750.61	309.928	1750.61	334.18	1750.61	371.854
1752.36	798.114	1752.36	630.356	1752.36	623.581			1752.36	382.408	1752.36	364.37	1752.36	427.604			1752.36	296.118	1752.36	303.456	1752.36	352.705
1754.11	804.363	1754.11	626.224	1754.11	577.149			1754.11	428.376	1754.11	329.312	1754.11	436.864			1754.11	290.417	1754.11	273.852	1754.11	343.502
1755.86	853.354	1755.86	588.506	1755.86	587.679			1755.86	393.047	1755.86	330.446	1755.86	424.157			1755.86	295.902	1755.86	292.472	1755.86	309.695
1757.6	835.393	1757.6	592.46	1757.6	587.94			1757.6	385.816	1757.6	339.774	1757.6	445.151			1757.6	282.347	1757.6	278.818	1757.6	318.826
1759.35	778.307	1759.35	554.086	1759.35	570.444			1759.35	376.427	1759.35	313.294	1759.35	433.069			1759.35	291.021	1759.35	283.278	1759.35	313.097
1761.1	796.918	1761.1	554.938	1761.1	544.373			1761.1	348.585	1761.1	319.818	1761.1	424.157			1761.1	282.347	1761.1	273.852	1761.1	324.51
1762.84	778.204	1762.84	539.019	1762.84	560.561			1762.84	372.121	1762.84	324.324	1762.84	439.578			1762.84	282.347	1762.84	277.975	1762.84	300.067
1764.59	773.965	1764.59	557.814	1764.59	592.327			1764.59	400.151	1764.59	313.032	1764.59	424.157			1764.59	282.347	1764.59	279.21	1764.59	309.623
1766.33	708.196	1766.33	550.992	1766.33	544.373			1766.33	336.466	1766.33	317.032	1766.33	428.481			1766.33	296.41	1766.33	277.472	1766.33	302.323
1768.07	698.17	1768.07	557.393	1768.07	577.268			1768.07	363.735	1768.07	325.564	1768.07	431.912			1768.07	282.347	1768.07	274.818	1768.07	300.067
1769.82	759.159	1769.82	539.019	1769.82	554.385			1769.82	330.668	1769.82	324.666	1769.82	424.157			1769.82	297.573	1769.82	274.278	1769.82	300.067
1771.56	778.142	1771.56	540.068	1771.56	563.954			1771.56	344.633	1771.56	337.946	1771.56	427.505			1771.56	282.41	1771.56	273.852	1771.56	316.193
1773.3	830.472	1773.3	555.24	1773.3	544.373			1773.3	361.707	1773.3	327.4	1773.3	435.242			1773.3	282.347	1773.3	281.852	1773.3	317.441
1775.04	652.434	1775.04	539.019	1775.04	549.973			1775.04	378.68	1775.04	313.032	1775.04	435.126			1775.04	297.165	1775.04	274.592	1775.04	310.695
1776.78	713.654	1776.78	548.654	1776.78	556.039			1776.78	344.689	1776.78	320.622	1776.78	424.157			1776.78	283.707	1776.78	278.041	1776.78	300.067
1778.53	764.113	1778.53	542.481	1778.53	555.94			1778.53	378.337	1778.53	313.032	1778.53	431.368			1778.53	282.347	1778.53	276.491	1778.53	308.193
1780.27	786.6	1780.27	541.156	1780.27	568.441			1780.27	330.668	1780.27	350.96	1780.27	431.105			1780.27	290.347	1780.27	273.852	1780.27	304.333
1782	790.462	1782	539.019	1782	587.404			1782	363.253	1782	320.678	1782	428.982			1782	293.915	1782	276.852	1782	307.581
1783.74	822.654	1783.74	539.019	1783.74	544.373			1783.74	362.115	1783.74	320.232	1783.74	437.999			1783.74	305.407	1783.74	273.852	1783.74	329.952
1785.48	699.724	1785.48	540.138	1785.48	569.782			1785.48	346.609	1785.48	322.802	1785.48	424.157			1785.48	283.601	1785.48	282.69	1785.48	330.447
1787.22	652.434	1787.22	552.742	1787.22	558.951			1787.22	370.673	1787.22	351.866	1787.22	440.157			1787.22	288.87	1787.22	285.497	1787.22	300.067
1788.96	688.163	1788.96	549.347	1788.96	545.453			1788.96	355.035	1788.96	350.772	1788.96	428.426			1788.96	293.438	1788.96	284.536	1788.96	300.067
1790.69	917.23	1790.69	539.019	1790.69	549.696			1790.69	364.203	1790.69	366.818	1790.69	430.907			1790.69	291.081	1790.69	296.654	1790.69	320.996
1792.43	750.979	1792.43	550.019	1792.43	544.373			1792.43	383.081	1792.43	313.032	1792.43	432.521			1792.43	314.799	1792.43	273.852	1792.43	311.827
1794.17	665.045	1794.17	576.83	1794.17	558.373			1794.17	352.949	1794.17	313.032	1794.17	440.267			1794.17	290.553	1794.17	295.947	1794.17	313.261
1795.9	711.233	1795.9	549.482	1795.9	549.046			1795.9	356.333	1795.9	325.032	1795.9	425.145			1795.9	282.347	1795.9	284.06	1795.9	300.067
1797.64	654.072	1797.64	539.019	1797.64	544.373			1797.64	352.751	1797.64	315.258	1797.64	424.157			1797.64	286.175	1797.64	289.249	1797.64	301.832
1799.37	733.739	1799.37	547.791	1799.37	544.373			1799.37	330.668	1799.37	331.032	1799.37	429.966			1799.37	289.072	1799.37	288.513	1799.37	305.691
1801.1	652.434	1801.1	539.019	1801.1	544.373			1801.1	330.668	1801.1	313.032	1801.1	424.157			1801.1	282.347	1801.1	273.852	1801.1	300.067
1802.84	652.434	1802.84	539.019	1802.84	544.373			1802.84	330.668	1802.84	313.032	1802.84	424.157			1802.84	282.347	1802.84	273.852	1802.84	300.067
1804.57	652.434	1804.57	539.797	1804.57	580.957			1804.57	366.872	1804.57	352.514	1804.57	441.918			1804.57	291.287	1804.57	294.461	1804.57	330.337
1806.3	722.959	1806.3	539.019	1806.3	592.558			1806.3	338.339	1806.3	326.006	1806.3	429.732			1806.3	301.426	1806.3	273.852	1806.3	312.498
1808.03	652.434	1808.03	544.987	1808.03	560.995			1808.03	342.883	1808.03	313.032	1808.03	446.546			1808.03	321.796	1808.03	274.572	1808.03	321.675
1809.76	744.485	1809.76	539.019	1809.76	582.684			1809.76	391.911	1809.76	344.858	1809.76	424.157			1809.76	293.425	1809.76	279.323	1809.76	337.898
1811.5	671.888	1811.5	585.054	1811.5	544.373			1811.5	338.84	1811.5	324.752	1811.5	434.363			1811.5	282.347	1811.5	280.108	1811.5	324.169
1813.23	726.689	1813.23	542.153	1813.23	592.469			1813.23	330.668	1813.23	346.744	1813.23	436.61			1813.23	302.456	1813.23	306.927	1813.23	304.488
1814.95	682.846	1814.95	579.349	1814.95	581.826			1814.95	361.698	1814.95	350.836	1814.95	450.901			1814.95	311.607	1814.95	280.78	1814.95	319.859
1816.68	719.31	1816.68	541.716	1816.68	568.446			1816.68	374.171	1816.68	313.032	1816.68	432.234			1816.68	299.799	1816.68	290.669	1816.68	316.283
1818.41	652.434	1818.41	562.267	1818.41	576.131			1818.41	356.447	1818.41	361.122	1818.41	441.612			1818.41	310.035	1818.41	284.586	1818.41	301.762
1820.14	743.595	1820.14	539.019	1820.14	604.846			1820.14	396.974	1820.14	341.318	1820.14	453.035			1820.14	323.315	1820.14	300.511	1820.14	314.298
1821.87	721.919	1821.87	567.773	1821.87	580.397			1821.87	383.996	1821.87	329.624	1821.87	428.504			1821.87	315.64	1821.87	279.473	1821.87	316.894
1823.59	822.861	1823.59	550.561	1823.59	546.216			1823.59	396.657	1823.59	338.048	1823.59	427.019			1823.59	300.011	1823.59	279.473	1823.59	322.552
1825.32	664.979	1825.32	562.384	1825.32	584.903			1825.32	358.181	1825.32	342.486	1825.32	429.582			1825.32	305.431	1825.32	274.512	1825.32	328.275
1827.05	728.497	1827.05	553.242	1827.05	556.461			1827.05	352.358	1827.05	313.032	1827.05	424.157			1827.05	301.878	1827.05	305.591	1827.05	300.067
1828.77	745.036	1828.77	547.136	1828.77	560.29			1828.77	365.227	1828.77	351.578	1828.77	450.11			1828.77	282.347	1828.77	274.712	1828.77	325.244
1830.5	700.529	1830.5	562.065	1830.5	600.594			1830.5	392.133	1830.5	324.148	1830.5	456.069			1830.5	311.852	1830.5	285.874	1830.5	316.459
1832.22	731.554	1832.22	556.007	1832.22	544.373			1832.22	330.668	1832.22	328.74	1832.22	447.052			1832.22	329.896	1832.22	287.08	1832.22	318.682
1833.95	706.251	1833.95	575.977	1833.95	566.668			1833.95	336.701	1833.95	335.996	1833.95	459.103			1833.95	323.958	1833.95	293.627	1833.95	310.272
1835.67	704.673	1835.67	539.019	1835.67	582.782			1835.67	351.397	1835.67	330.66	1835.67	437.173			1835.67	286.038	1835.67	290.971	1835.67	323.643
1837.39	679.728	1837.39	573.773	1837.39	552.738			1837.39	366.118	1837.39	333.346	1837.39	449.272			1837.39	283.135	1837.39	298.364	1837.39	300.067
1839.11	660.232	1839.11	542.549	1839.11	571.74			1839.11	406.472	1839.11	318.046	1839.11	435.401			1839.11	302.25	1839.11	283.807	1839.11	314.56
1840.84	720.605	1840.84	565.338	1840.84	573.987			1840.84	360.714	1840.84	330.756	1840.84	427.561			1840.84	308.383	1840.84	299.303	1840.84	300.067
1842.56	652.434	1842.56	573.161	1842.56	590.279			1842.56	353.64	1842.56	341.49	1842.56	458.75			1842.56	285.534	1842.56	273.852	1842.56	332.402
1844.28	814.573	1844.28	539.019	1844.28	568.819			1844.28	360.558	1844.28	324.144	1844.28	435.969			1844.28	311.703	1844.28	275.712	1844.28	306.744
1846	675.344	1846	551.641	1846	569.804			1846	330.668	1846	313.032	1846	435.22			1846	288.889	1846	310.588	1846	334.101
1847.72	672.862	1847.72	545.296	1847.72	556.836			1847.72	365.213	1847.72	339.418	1847.72	437.501			1847.72	311.094	1847.72	289.481	1847.72	306.474
1849.44	712.943	1849.44	560.984	1849.44	549.517			1849.44	383.898	1849.44	327.828	1849.44	439.442			1849.44	304.316	1849.44	302.391	1849.44	312.863
1851.16	696.903	1851.16	539.705	1851.16	580.037			1851.16	358.386	1851.16	336.262	1851.16	424.157			1851.16	314.556	1851.16	303.316	1851.16	315.267
1852.87	845.729	1852.87	566.459	1852.87	589.565			1852.87	360.83	1852.87	338.748	1852.87	431.442			1852.87	312.815	1852.87	278.259	1852.87	301.688
1854.59	660.378	1854.59	556.23	1854.59	552.944			1854.59	358.647	1854.59	357.364	1854.59	438.507			1854.59	284.091	1854.59	299.218	1854.59	327.124
1856.31	668.285	1856.31	539.019	1856.31	544.373			1856.31	396.054	1856.31	363.566	1856.31	431.598			1856.31	302.385	1856.31	273.852	1856.31	307.576
1858.02	784.683	1858.02	569.937	1858.02	564.267			1858.02	340.39	1858.02	321.446	1858.02	425.715			1858.02	295.698	1858.02	293.218	1858.02	324.045
1859.74	675.212	1859.74	558.881	1859.74	574.379			1859.74	349.923	1859.74	367.346	1859.74	444.858			1859.74	333.028	1859.74	281.259	1859.74	311.53
1861.46	744.876	1861.46	548.85	1861.46	560.725			1861.46	336.205	1861.46	333.27	1861.46	433.027			1861.46	298.377	1861.46	282.316	1861.46	313.031
1863.17	664.018	1863.17	555.845	1863.17	570.903			1863.17	359.755	1863.17	353.214	1863.17	454.222			1863.17	313.893	1863.17	287.391	1863.17	325.548
1864.89	701.071	1864.89	575.866	1864.89	571.315			1864.89	336.78	1864.89	313.032	1864.89	444.443			1864.89	292.39	1864.89	299.481	1864.89	317.082
1866.6	747.721	1866.6	555.893	1866.6	605.359			1866.6	385.529	1866.6	345.214	1866.6	436.69			1866.6	321.757	1866.6	292.588	1866.6	313.632
1868.31	652.434	1868.31	577.94	1868.31	580.637			1868.31	382.69	1868.31	333.27	1868.31	443.964			1868.31	319.235	1868.31	300.699	1868.31	310.199
1870.03	672.373	1870.03	539.019	1870.03	589.548			1870.03	377.548	1870.03	319.346	1870.03	434.264			1870.03	315.694	1870.03	292.459	1870.03	320.782
1871.74	823.511	1871.74	565.042	1871.74	577.493			1871.74	370.105	1871.74	329.446	1871.74	442.589			1871.74	298.135	1871.74	301.236	1871.74	338.383
1873.45	758.203	1873.45	577.089	1873.45	557.071			1873.45	367.345	1873.45	329.566	1873.45	441.942			1873.45	313.557	1873.45	291.029	1873.45	328
1875.16	721.33	1875.16	569.11	1875.16	612.283			1875.16	334.355	1875.16	343.71	1875.16	425.32			1875.16	282.347	1875.16	304.839	1875.16	332.722
1876.87	750.56	1876.87	572.054	1876.87	607.204			1876.87	354.923	1876.87	335.874	1876.87	426.725			1876.87	326.714	1876.87	285.665	1876.87	336.356
1878.58	718.754	1878.58	539.019	1878.58	556.359			1878.58	387.154	1878.58	368.062	1878.58	424.157			1878.58	324.877	1878.58	305.509	1878.58	309.06
1880.29	687.122	1880.29	548.788	1880.29	583.947			1880.29	361.226	1880.29	352.27	1880.29	461.248			1880.29	322.968	1880.29	284.368	1880.29	325.489
1882	679.215	1882	558.582	1882	580.769			1882	330.668	1882	356.502	1882	435.365			1882	321.147	1882	281.245	1882	300.067
1883.71	798.637	1883.71	597.401	1883.71	572.025			1883.71	339.703	1883.71	316.756	1883.71	444.508			1883.71	324.644	1883.71	297.137	1883.71	300.489
1885.42	725.159	1885.42	573.244	1885.42	598.312			1885.42	386.004	1885.42	313.032	1885.42	431.677			1885.42	293.16	1885.42	287.047	1885.42	320.527
1887.13	769.59	1887.13	581.112	1887.13	563.032			1887.13	376.473	1887.13	322.932	1887.13	432.872			1887.13	303.695	1887.13	290.973	1887.13	323.579
1888.84	710.598	1888.84	563.005	1888.84	583.787			1888.84	383.26	1888.84	330.856	1888.84	437.072			1888.84	286.879	1888.84	305.915	1888.84	303.646
1890.54	731.841	1890.54	553.924	1890.54	579.373			1890.54	371.453	1890.54	340.724	1890.54	431.293			1890.54	318.746	1890.54	307.874	1890.54	318.729
1892.25	772.105	1892.25	553.867	1892.25	562.393			1892.25	336.396	1892.25	342.602	1892.25	434.541			1892.25	300.63	1892.25	273.852	1892.25	320.827
1893.95	652.434	1893.95	567.795	1893.95	546.846			1893.95	340.935	1893.95	360.504	1893.95	436.814			1893.95	310.533	1893.95	273.874	1893.95	322.939
1895.66	710.339	1895.66	562.717	1895.66	566.331			1895.66	373.429	1895.66	336.426	1895.66	429.114			1895.66	287.453	1895.66	286.915	1895.66	300.067
1897.36	721.335	1897.36	556.662	1897.36	566.248			1897.36	338.451	1897.36	316.372	1897.36	444.44			1897.36	290.391	1897.36	287.777	1897.36	316.471
1899.07	652.434	1899.07	539.019	1899.07	544.373			1899.07	330.668	1899.07	313.032	1899.07	426.792			1899.07	282.347	1899.07	280.453	1899.07	300.067
1900.77	714.497	1900.77	569.662	1900.77	577.448			1900.77	371.036	1900.77	324.372	1900.77	424.157			1900.77	282.347	1900.77	279.145	1900.77	306.225
1902.48	668.436	1902.48	557.717	1902.48	567.731			1902.48	364.119	1902.48	348.426	1902.48	456.936			1902.48	301.347	1902.48	297.854	1902.48	302.724
1904.18	679.069	1904.18	565.795	1904.18	559.446			1904.18	352.572	1904.18	342.504	1904.18	437.741			1904.18	311.391	1904.18	288.581	1904.18	322.225
1905.88	812.322	1905.88	545.896	1905.88	570.793			1905.88	396.911	1905.88	336.504	1905.88	439.572			1905.88	306.858	1905.88	292.324	1905.88	316.804
1907.58	738.552	1907.58	539.019	1907.58	544.373			1907.58	345.85	1907.58	336.426	1907.58	450.429			1907.58	311.543	1907.58	286.084	1907.58	303.4
1909.28	707.348	1909.28	561.487	1909.28	561.387			1909.28	359.985	1909.28	330.372	1909.28	438.312			1909.28	306.254	1909.28	273.852	1909.28	321.011
1910.98	756.381	1910.98	567.979	1910.98	588.232			1910.98	360.181	1910.98	313.032	1910.98	458.221			1910.98	320.99	1910.98	275.46	1910.98	324.638
1912.68	763.209	1912.68	568.494	1912.68	598.312			1912.68	395.314	1912.68	327.634	1912.68	449.156			1912.68	284.751	1912.68	303.084	1912.68	313.281
1914.38	817.314	1914.38	560.031	1914.38	601.425			1914.38	362.978	1914.38	348.678	1914.38	424.157			1914.38	302.537	1914.38	284.726	1914.38	334.939
1916.08	716.192	1916.08	575.592	1916.08	579.369			1916.08	363.253	1916.08	319.542	1916.08	431.156			1916.08	282.347	1916.08	289.384	1916.08	319.613
1917.78	732.981	1917.78	569.176	1917.78	572.747			1917.78	365.881	1917.78	350.432	1917.78	454.221			1917.78	325.032	1917.78	287.06	1917.78	330.302
1919.48	764.076	1919.48	557.783	1919.48	580.159			1919.48	384.827	1919.48	345.336	1919.48	440.312			1919.48	317.743	1919.48	290.752	1919.48	310.999
1921.18	752.967	1921.18	565.412	1921.18	561.004			1921.18	420.093	1921.18	338.254	1921.18	437.718			1921.18	314.479	1921.18	301.462	1921.18	325.704
1922.88	652.434	1922.88	560.065	1922.88	567.081			1922.88	359.957	1922.88	359.196	1922.88	451.437			1922.88	308.24	1922.88	286.188	1922.88	332.424
1924.57	683.209	1924.57	559.74	1924.57	576.374			1924.57	422.818	1924.57	340.164	1924.57	429.187			1924.57	303.026	1924.57	299.931	1924.57	316.159
1926.27	762.234	1926.27	567.437	1926.27	571.663			1926.27	403.495	1926.27	331.158	1926.27	443.967			1926.27	305.836	1926.27	292.691	1926.27	310.91
1927.96	704.881	1927.96	565.157	1927.96	550.186			1927.96	330.668	1927.96	334.178	1927.96	440.778			1927.96	310.67	1927.96	303.467	1927.96	308.677
1929.66	652.434	1929.66	568.9	1929.66	570.741			1929.66	362.092	1929.66	357.222	1929.66	454.619			1929.66	291.528	1929.66	296.249	1929.66	343.458
1931.35	757.53	1931.35	555.656	1931.35	571.729			1931.35	398.242	1931.35	328.294	1931.35	455.49			1931.35	286.41	1931.35	301.043	1931.35	319.255
1933.05	671.224	1933.05	554.421	1933.05	572.751			1933.05	355.298	1933.05	361.388	1933.05	446.39			1933.05	297.315	1933.05	273.852	1933.05	300.067
1934.74	801.665	1934.74	578.208	1934.74	571.007			1934.74	356.601	1934.74	378.3	1934.74	434.321			1934.74	290.243	1934.74	300.625	1934.74	328.95
1936.43	739.22	1936.43	539.019	1936.43	581.895			1936.43	346.332	1936.43	373.11	1936.43	435.28			1936.43	319.194	1936.43	302.75	1936.43	311.366
1938.13	771.154	1938.13	576.533	1938.13	590.016			1938.13	352.418	1938.13	374.016	1938.13	443.287			1938.13	287.167	1938.13	293.717	1938.13	313.574
1939.82	737.351	1939.82	578.071	1939.82	546.37			1939.82	405.115	1939.82	347.234	1939.82	457.333			1939.82	306.163	1939.82	285.698	1939.82	308.78
1941.51	863.851	1941.51	540.613	1941.51	568.555			1941.51	374.085	1941.51	374.476	1941.51	451.408			1941.51	305.182	1941.51	301.701	1941.51	317.005
1943.2	783.332	1943.2	583.174	1943.2	551.554			1943.2	361.731	1943.2	351.742	1943.2	446.512			1943.2	299.222	1943.2	294.725	1943.2	314.248
1944.89	670.042	1944.89	570.758	1944.89	544.373			1944.89	356.417	1944.89	313.032	1944.89	458.644			1944.89	299.284	1944.89	294.771	1944.89	307.508
1946.58	702.921	1946.58	557.364	1946.58	564.036			1946.58	348.834	1946.58	342.724	1946.58	447.804			1946.58	282.347	1946.58	287.837	1946.58	320.787
1948.27	783.082	1948.27	565.994	1948.27	576.142			1948.27	364.577	1948.27	346.528	1948.27	440.992			1948.27	305.631	1948.27	291.924	1948.27	300.067
1949.96	665.643	1949.96	556.646	1949.96	572.495			1949.96	408.306	1949.96	348.438	1949.96	438.208			1949.96	296.948	1949.96	284.031	1949.96	346.122
1951.65	760.308	1951.65	569.321	1951.65	553.494			1951.65	370.624	1951.65	336.446	1951.65	440.452			1951.65	305.295	1951.65	297.159	1951.65	329.233
1953.34	680.91	1953.34	539.019	1953.34	590.537			1953.34	330.668	1953.34	360.55	1953.34	435.724			1953.34	298.673	1953.34	296.306	1953.34	315.345
1955.03	794.78	1955.03	551.054	1955.03	587.024			1955.03	413.962	1955.03	346.746	1955.03	454.023			1955.03	295.082	1955.03	282.474	1955.03	334.477
1956.71	758.137	1956.71	559.11	1956.71	554.155			1956.71	383.262	1956.71	359.03	1956.71	426.349			1956.71	284.519	1956.71	276.661	1956.71	321.627
1958.4	735.801	1958.4	586.192	1958.4	580.129			1958.4	354.944	1958.4	343.396	1958.4	453.703			1958.4	301.983	1958.4	308.374	1958.4	305.797
1960.08	652.434	1960.08	546.299	1960.08	554.345			1960.08	356.931	1960.08	353.844	1960.08	444.084			1960.08	288.45	1960.08	278.34	1960.08	312.932
1961.77	703.699	1961.77	577.431	1961.77	572.004			1961.77	410.173	1961.77	344.37	1961.77	450.492			1961.77	318.946	1961.77	301.605	1961.77	327.918
1963.46	662.606	1963.46	567.587	1963.46	547.705			1963.46	372.691	1963.46	356.97	1963.46	428.926			1963.46	291.47	1963.46	287.888	1963.46	306.845
1965.14	786.544	1965.14	559.769	1965.14	545.835			1965.14	414.39	1965.14	331.642	1965.14	450.388			1965.14	320.022	1965.14	295.191	1965.14	311.918
1966.82	750.57	1966.82	566.975	1966.82	613.977			1966.82	418.857	1966.82	362.384	1966.82	434.877			1966.82	294.601	1966.82	299.512	1966.82	319.133
1968.51	677.124	1968.51	549.205	1968.51	579.719			1968.51	379.14	1968.51	329.194	1968.51	456.392			1968.51	291.207	1968.51	273.852	1968.51	325.412
1970.19	693.362	1970.19	564.46	1970.19	596.047			1970.19	379.038	1970.19	318.07	1970.19	434.934			1970.19	285.84	1970.19	307.047	1970.19	315.708
1971.87	733.339	1971.87	603.739	1971.87	570.552			1971.87	381.31	1971.87	329.008	1971.87	439.502			1971.87	317.5	1971.87	290.75	1971.87	327.022
1973.56	773.523	1973.56	590.038	1973.56	591.296			1973.56	369.658	1973.56	354.006	1973.56	449.097			1973.56	316.185	1973.56	313.241	1973.56	349.353
1975.24	780.935	1975.24	593.341	1975.24	586.879			1975.24	388.308	1975.24	313.032	1975.24	432.719			1975.24	301.896	1975.24	298.761	1975.24	324.701
1976.92	703.779	1976.92	599.668	1976.92	560.101			1976.92	374.418	1976.92	353.04	1976.92	441.366			1976.92	306.632	1976.92	280.305	1976.92	300.067
1978.6	791.644	1978.6	539.019	1978.6	590.762			1978.6	348.932	1978.6	341.108	1978.6	465.04			1978.6	290.393	1978.6	273.852	1978.6	333.643
1980.28	738.42	1980.28	581.701	1980.28	566.861			1980.28	390.983	1980.28	325.212	1980.28	433.741			1980.28	290.359	1980.28	306.729	1980.28	341.272
1981.96	652.434	1981.96	570.323	1981.96	577.998			1981.96	330.668	1981.96	325.408	1981.96	453.467			1981.96	283.823	1981.96	313.609	1981.96	328.952
1983.64	751.775	1983.64	552.973	1983.64	544.373			1983.64	362.836	1983.64	344.216	1983.64	448.22			1983.64	297.681	1983.64	284.53	1983.64	330.682
1985.32	653.54	1985.32	565.653	1985.32	580.156			1985.32	373.224	1985.32	360.506	1985.32	453.999			1985.32	283.563	1985.32	278.491	1985.32	313.425
1986.99	739.178	1986.99	576.361	1986.99	580.616			1986.99	392.484	1986.99	313.032	1986.99	443.804			1986.99	291.468	1986.99	292.49	1986.99	311.15
1988.67	759.098	1988.67	577.097	1988.67	567.125			1988.67	330.668	1988.67	349.556	1988.67	459.635			1988.67	326.396	1988.67	283.603	1988.67	322.06
1990.35	741.551	1990.35	575.861	1990.35	562.078			1990.35	391.974	1990.35	334.156	1990.35	459.492			1990.35	282.347	1990.35	313.714	1990.35	334.013
1992.02	780.718	1992.02	561.653	1992.02	555.675			1992.02	348.625	1992.02	326.83	1992.02	437.375			1992.02	284.517	1992.02	289.861	1992.02	325.006
1993.7	735.326	1993.7	577.472	1993.7	588.518			1993.7	365.867	1993.7	313.572	1993.7	474.284			1993.7	310.702	1993.7	274.042	1993.7	313.039
1995.38	713.687	1995.38	567.318	1995.38	544.373			1995.38	383.183	1995.38	364.38	1995.38	471.219			1995.38	307.922	1995.38	277.257	1995.38	311.11
1997.05	781.721	1997.05	565.192	1997.05	568.394			1997.05	384.261	1997.05	325.256	1997.05	424.157			1997.05	301.174	1997.05	294.506	1997.05	319.218
1998.73	736.936	1998.73	550.092	1998.73	564.465			1998.73	371.395	1998.73	344.194	1998.73	475.219			1998.73	304.459	1998.73	290.786	1998.73	302.363
2000.4	819.499	2000.4	539.019	2000.4	549.384			2000.4	330.668	2000.4	337.194	2000.4	472.537			2000.4	313.775	2000.4	311.099	2000.4	316.543
2002.07	779.819	2002.07	567.899	2002.07	562.352			2002.07	376.164	2002.07	328.252	2002.07	466.322			2002.07	290.122	2002.07	300.443	2002.07	323.758
2003.75	707.372	2003.75	557.819	2003.75	576.766			2003.75	375.277	2003.75	347.368	2003.75	476.169			2003.75	301.501	2003.75	286.817	2003.75	343.007
2005.42	785.818	2005.42	570.778	2005.42	585.627			2005.42	372.214	2005.42	332.542	2005.42	463.076			2005.42	319.909	2005.42	324.222	2005.42	308.289
2007.09	897.423	2007.09	558.774	2007.09	570.714			2007.09	380.935	2007.09	343.77	2007.09	439.041			2007.09	282.347	2007.09	274.656	2007.09	300.602
2008.76	853.815	2008.76	563.808	2008.76	550.222			2008.76	354.883	2008.76	351.034	2008.76	459.063			2008.76	301.975	2008.76	298.119	2008.76	319.939
2010.43	739.72	2010.43	560.842	2010.43	594.175			2010.43	368.527	2010.43	368.314	2010.43	473.142			2010.43	293.65	2010.43	291.611	2010.43	301.284
2012.1	701.014	2012.1	572.912	2012.1	544.373			2012.1	407.899	2012.1	319.648	2012.1	510.275			2012.1	305.37	2012.1	301.13	2012.1	315.66
2013.77	827.321	2013.77	539.019	2013.77	554.316			2013.77	349.635	2013.77	313.032	2013.77	460.461			2013.77	289.135	2013.77	285.677	2013.77	300.067
2015.44	652.434	2015.44	552.149	2015.44	578.337			2015.44	361.309	2015.44	336.94	2015.44	438.699			2015.44	294.942	2015.44	289.252	2015.44	323.138
2017.11	831.366	2017.11	576.335	2017.11	568.834			2017.11	342.834	2017.11	354.948	2017.11	442.989			2017.11	301.792	2017.11	273.852	2017.11	303.246
2018.78	652.434	2018.78	551.575	2018.78	563.604			2018.78	347.735	2018.78	343.054	2018.78	447.329			2018.78	301.682	2018.78	303.852	2018.78	307.391
2020.45	723.228	2020.45	539.868	2020.45	614.446			2020.45	343.43	2020.45	363.248	2020.45	438.718			2020.45	295.612	2020.45	273.852	2020.45	309.571
2022.12	813.132	2022.12	568.213	2022.12	577.158			2022.12	346.199	2022.12	329.532	2022.12	428.156			2022.12	308.582	2022.12	286.602	2022.12	320.786
2023.78	785.395	2023.78	549.607	2023.78	605.741			2023.78	360.7	2023.78	361.9	2023.78	446.641			2023.78	290.589	2023.78	313.396	2023.78	329.035
2025.45	738.99	2025.45	549.051	2025.45	553.189			2025.45	393.908	2025.45	328.346	2025.45	424.157			2025.45	288.633	2025.45	399.216	2025.45	317.316
2027.12	744.65	2027.12	570.543	2027.12	546.904			2027.12	359.706	2027.12	334.872	2027.12	444.122			2027.12	284.714	2027.12	464.053	2027.12	317.63
2028.78	788.244	2028.78	563.081	2028.78	549.084			2028.78	434.979	2028.78	363.472	2028.78	440.145			2028.78	311.831	2028.78	355.933	2028.78	317.976
2030.45	737.902	2030.45	570.666	2030.45	572.327			2030.45	373.01	2030.45	334.146	2030.45	446.223			2030.45	296.982	2030.45	292.854	2030.45	302.352
2032.11	659.554	2032.11	572.295	2032.11	562.033			2032.11	411.199	2032.11	360.888	2032.11	429.356			2032.11	311.168	2032.11	296.815	2032.11	315.758
2033.78	779.244	2033.78	566.968	2033.78	572.799			2033.78	372.656	2033.78	335.696	2033.78	428.542			2033.78	306.387	2033.78	297.815	2033.78	335.166
2035.44	828.541	2035.44	565.685	2035.44	544.373			2035.44	376.08	2035.44	402.572	2035.44	432.78			2035.44	297.64	2035.44	273.852	2035.44	312.602
2037.1	694.417	2037.1	558.443	2037.1	577.086			2037.1	335.353	2037.1	385.51	2037.1	445.07			2037.1	314.924	2037.1	292.746	2037.1	300.067
2038.77	715.938	2038.77	561.243	2038.77	555.268			2038.77	369.174	2038.77	356.51	2038.77	425.41			2038.77	310.241	2038.77	295.605	2038.77	325.272
2040.43	723.567	2040.43	562.084	2040.43	572.681			2040.43	382.115	2040.43	321.568	2040.43	437.799			2040.43	303.588	2040.43	294.537	2040.43	312.952
2042.09	726.717	2042.09	571.965	2042.09	574.731			2042.09	383.484	2042.09	338.684	2042.09	444.237			2042.09	301.966	2042.09	294.094	2042.09	334.682
2043.75	791.324	2043.75	547.885	2043.75	565.646			2043.75	394.225	2043.75	393.858	2043.75	447.722			2043.75	322.374	2043.75	294.701	2043.75	330.459
2045.41	719.588	2045.41	544.843	2045.41	563.626			2045.41	451.579	2045.41	359.086	2045.41	441.253			2045.41	300.812	2045.41	297.357	2045.41	334.282
2047.07	765.814	2047.07	568.839	2047.07	600.869			2047.07	383.307	2047.07	346.366	2047.07	441.83			2047.07	307.279	2047.07	291.06	2047.07	323.15
2048.73	694.53	2048.73	562.873	2048.73	544.373			2048.73	368.627	2048.73	379.7	2048.73	448.452			2048.73	302.775	2048.73	289.81	2048.73	316.06
2050.39	731.78	2050.39	564.944	2050.39	563.09			2050.39	388.916	2050.39	359.084	2050.39	435.118			2050.39	307.299	2050.39	296.604	2050.39	309.013
2052.05	703.326	2052.05	578.05	2052.05	555.061			2052.05	406.933	2052.05	373.998	2052.05	436.828			2052.05	320.851	2052.05	295.442	2052.05	321.006
2053.71	750.433	2053.71	574.192	2053.71	611.503			2053.71	407.396	2053.71	339.528	2053.71	452.58			2053.71	318.43	2053.71	294.321	2053.71	327.88
2055.36	703.576	2055.36	560.369	2055.36	574.216			2055.36	398.468	2055.36	397.102	2055.36	456.375			2055.36	304.036	2055.36	301.242	2055.36	319.703
2057.02	760.534	2057.02	558.581	2057.02	557.997			2057.02	372.474	2057.02	342.722	2057.02	448.211			2057.02	328.669	2057.02	318.203	2057.02	331.571
2058.68	751.775	2058.68	579.827	2058.68	571.246			2058.68	360.497	2058.68	376.386	2058.68	445.087			2058.68	311.329	2058.68	296.203	2058.68	317.482
2060.33	729.105	2060.33	564.106	2060.33	560.762			2060.33	343.914	2060.33	358.094	2060.33	444.004			2060.33	314.014	2060.33	293.225	2060.33	311.434
2061.99	668.963	2061.99	574.418	2061.99	588.141			2061.99	366.947	2061.99	337.844	2061.99	444.961			2061.99	324.725	2061.99	296.263	2061.99	308.427
2063.65	670.253	2063.65	585.763	2063.65	570.784			2063.65	355.114	2063.65	343.636	2063.65	438.956			2063.65	308.461	2063.65	292.338	2063.65	333.46
2065.3	780.064	2065.3	573.14	2065.3	581.113			2065.3	443.412	2065.3	383.47	2065.3	438.99			2065.3	307.222	2065.3	282.449	2065.3	313.531
2066.95	654.614	2066.95	558.549	2066.95	567.696			2066.95	434	2066.95	375.342	2066.95	447.063			2066.95	292.008	2066.95	294.596	2066.95	317.64
2068.61	694.191	2068.61	561.99	2068.61	597.744			2068.61	387.391	2068.61	405.254	2068.61	444.172			2068.61	297.818	2068.61	275.777	2068.61	314.784
2070.26	733.97	2070.26	568.462	2070.26	567.659			2070.26	417.637	2070.26	427.204	2070.26	436.319			2070.26	313.652	2070.26	299.992	2070.26	321.965
2071.91	689.185	2071.91	583.964	2071.91	547.439			2071.91	364.135	2071.91	385.194	2071.91	438.503			2071.91	300.51	2071.91	306.241	2071.91	328.18
2073.57	800.003	2073.57	568.486	2073.57	553.882			2073.57	387.485	2073.57	377.22	2073.57	437.723			2073.57	329.392	2073.57	299.521	2073.57	316.428
2075.22	774.455	2075.22	539.019	2075.22	602.388			2075.22	355.014	2075.22	399.282	2075.22	438.978			2075.22	298.001	2075.22	290.834	2075.22	323.71
2076.87	734.973	2076.87	588.712	2076.87	559.954			2076.87	390.084	2076.87	387.382	2076.87	441.595			2076.87	298.653	2076.87	274.178	2076.87	317.024
2078.52	766.322	2078.52	562.473	2078.52	562.379			2078.52	415.885	2078.52	379.516	2078.52	461.955			2078.52	304.378	2078.52	304.552	2078.52	320.369
2080.17	840.253	2080.17	568.301	2080.17	545.264			2080.17	413.797	2080.17	393.686	2080.17	452.349			2080.17	308.173	2080.17	275.957	2080.17	312.745
2081.82	871.993	2081.82	576.193	2081.82	588.406			2081.82	393.126	2081.82	411.89	2081.82	447.778			2081.82	309.038	2081.82	288.391	2081.82	323.151
2083.47	743.812	2083.47	574.147	2083.47	547.604			2083.47	391.118	2083.47	380.128	2083.47	451.24			2083.47	318.056	2083.47	310.854	2083.47	308.587
2085.12	667.626	2085.12	569.162	2085.12	568.429			2085.12	377.509	2085.12	380.4	2085.12	464.735			2085.12	313.096	2085.12	300.345	2085.12	313.052
2086.77	775.289	2086.77	566.235	2086.77	547.284			2086.77	391.867	2086.77	394.704	2086.77	450.263			2086.77	333.158	2086.77	313.865	2086.77	329.546
2088.42	671.224	2088.42	559.366	2088.42	555.593			2088.42	394.628	2088.42	395.042	2088.42	443.823			2088.42	297.242	2088.42	281.412	2088.42	300.067
2090.06	831.07	2090.06	571.552	2090.06	593.356			2090.06	420.698	2090.06	411.41	2090.06	460.416			2090.06	282.347	2090.06	288.986	2090.06	310.443
2091.71	765.06	2091.71	580.792	2091.71	544.373			2091.71	439.825	2091.71	401.812	2091.71	461.04			2091.71	345.694	2091.71	312.587	2091.71	304.849
2093.36	774.582	2093.36	571.085	2093.36	568.686			2093.36	368.215	2093.36	410.244	2093.36	454.696			2093.36	307.072	2093.36	286.215	2093.36	313.285
2095	652.434	2095	560.43	2095	593.068			2095	419.997	2095	408.708	2095	454.384			2095	316.481	2095	294.868	2095	316.75
2096.65	747.904	2096.65	557.824	2096.65	575.516			2096.65	427.594	2096.65	393.202	2096.65	453.103			2096.65	307.918	2096.65	303.546	2096.65	323.243
2098.29	817.126	2098.29	547.268	2098.29	591.632			2098.29	407.294	2098.29	423.728	2098.29	481.853			2098.29	302.385	2098.29	297.25	2098.29	318.764
2099.94	768.809	2099.94	552.76	2099.94	589.611			2099.94	456.856	2099.94	400.282	2099.94	469.633			2099.94	321.881	2099.94	288.978	2099.94	328.313
2101.58	860.498	2101.58	575.266	2101.58	566.654			2101.58	466.883	2101.58	418.866	2101.58	462.444			2101.58	308.405	2101.58	290.731	2101.58	332.888
2103.23	739.96	2103.23	581.805	2103.23	567.56			2103.23	460.652	2103.23	417.478	2103.23	466.285			2103.23	319.957	2103.23	275.509	2103.23	319.49
2104.87	822.122	2104.87	570.389	2104.87	583.926			2104.87	417.214	2104.87	372.12	2104.87	456.156			2104.87	298.536	2104.87	310.31	2104.87	324.118
2106.51	838.557	2106.51	539.019	2106.51	563.952			2106.51	445.963	2106.51	404.792	2106.51	471.056			2106.51	294.143	2106.51	281.134	2106.51	331.771
2108.15	765.715	2108.15	568.603	2108.15	569.236			2108.15	386.3	2108.15	375.49	2108.15	451.987			2108.15	301.775	2108.15	283.982	2108.15	344.449
2109.79	801.387	2109.79	560.232	2109.79	573.178			2109.79	417.439	2109.79	418.218	2109.79	447.946			2109.79	298.435	2109.79	273.852	2109.79	324.152
2111.44	724.231	2111.44	564.905	2111.44	565.978			2111.44	409.046	2111.44	414.972	2111.44	467.935			2111.44	308.12	2111.44	296.723	2111.44	344.879
2113.08	821.51	2113.08	554.622	2113.08	598.032			2113.08	421.631	2113.08	395.754	2113.08	480.953			2113.08	343.831	2113.08	294.617	2113.08	314.63
2114.72	820.092	2114.72	573.38	2114.72	576.941			2114.72	410.976	2114.72	464.564	2114.72	468.999			2114.72	329.567	2114.72	303.532	2114.72	305.405
2116.36	818.868	2116.36	561.18	2116.36	600.705			2116.36	414.314	2116.36	411.402	2116.36	459.074			2116.36	310.328	2116.36	291.47	2116.36	328.202
2118	685.978	2118	539.019	2118	588.122			2118	412.999	2118	438.264	2118	479.178			2118	300.114	2118	307.43	2118	320.023
2119.63	722.813	2119.63	547.149	2119.63	561.59			2119.63	437.316	2119.63	427.154	2119.63	482.31			2119.63	304.924	2119.63	277.412	2119.63	326.866
2121.27	783.384	2121.27	577.335	2121.27	568.711			2121.27	457.009	2121.27	452.072	2121.27	487.47			2121.27	312.758	2121.27	305.415	2121.27	351.731
2122.91	702.87	2122.91	569.575	2122.91	588.482			2122.91	432.512	2122.91	387.014	2122.91	495.658			2122.91	316.616	2122.91	280.439	2122.91	316.596
2124.55	956.896	2124.55	579.868	2124.55	609.682			2124.55	459.248	2124.55	447.982	2124.55	501.874			2124.55	304.498	2124.55	307.484	2124.55	343.484
2126.18	726.063	2126.18	552.213	2126.18	583.303			2126.18	455.759	2126.18	422.976	2126.18	518.118			2126.18	315.403	2126.18	298.551	2126.18	329.393
2127.82	782.677	2127.82	584.607	2127.82	544.373			2127.82	503.506	2127.82	463.996	2127.82	504.39			2127.82	332.309	2127.82	301.637	2127.82	359.324
2129.46	891.282	2129.46	584.051	2129.46	605.884			2129.46	427.923	2129.46	437.042	2129.46	540.689			2129.46	346.237	2129.46	296.736	2129.46	340.275
2131.09	712.806	2131.09	575.543	2131.09	596.046			2131.09	524.605	2131.09	428.112	2131.09	566.015			2131.09	349.188	2131.09	315.843	2131.09	329.248
2132.73	901.836	2132.73	579.081	2132.73	642.263			2132.73	493.304	2132.73	431.206	2132.73	537.369			2132.73	335.161	2132.73	309.971	2132.73	344.241
2134.36	874.428	2134.36	576.666	2134.36	740.331			2134.36	452.722	2134.36	426.326	2134.36	583.75			2134.36	331.157	2134.36	300.118	2134.36	342.255
2135.99	833.076	2135.99	549.295	2135.99	597.652			2135.99	470.357	2135.99	431.472	2135.99	583.158			2135.99	328.176	2135.99	329.286	2135.99	354.288
2137.63	862.542	2137.63	577.968	2137.63	596.424			2137.63	490.348	2137.63	442.64	2137.63	601.592			2137.63	358.216	2137.63	315.473	2137.63	377.342
2139.26	835.685	2139.26	554.685	2139.26	635.845			2139.26	547.61	2139.26	435.834	2139.26	644.054			2139.26	343.278	2139.26	321.68	2139.26	366.416
2140.89	898.483	2140.89	574.443	2140.89	594.115			2140.89	523.436	2140.89	425.052	2140.89	636.543			2140.89	350.361	2140.89	319.906	2140.89	354.509
2142.52	900.225	2142.52	576.243	2142.52	616.834			2142.52	473.688	2142.52	476.294	2142.52	651.058			2142.52	357.466	2142.52	318.152	2142.52	357.621
2144.16	958.497	2144.16	581.084	2144.16	611.601			2144.16	547.326	2144.16	463.56	2144.16	658.6			2144.16	362.592	2144.16	313.417	2144.16	372.752
2145.79	951.019	2145.79	587.965	2145.79	638.616			2145.79	544.183	2145.79	496.85	2145.79	677.168			2145.79	334.74	2145.79	301.701	2145.79	353.903
2147.42	1009.65	2147.42	571.885	2147.42	594.278			2147.42	580.637	2147.42	446.162	2147.42	666.763			2147.42	348.908	2147.42	335.003	2147.42	379.072
2149.05	988.406	2149.05	566.843	2149.05	611.584			2149.05	549.621	2149.05	469.5	2149.05	699.385			2149.05	365.097	2149.05	321.325	2149.05	365.26
2150.68	1005.02	2150.68	595.839	2150.68	641.537			2150.68	534.927	2150.68	456.86	2150.68	684.032			2150.68	347.306	2150.68	328.665	2150.68	362.466
2152.31	998.257	2152.31	588.873	2152.31	625.337			2152.31	548.189	2152.31	436.244	2152.31	707.706			2152.31	352.536	2152.31	303.023	2152.31	378.691
2153.93	1043.48	2153.93	562.929	2153.93	628.779			2153.93	582.424	2153.93	459.652	2153.93	700.407			2153.93	352.786	2153.93	343.4	2153.93	378.933
2155.56	999.406	2155.56	581.999	2155.56	604.267			2155.56	511.952	2155.56	433.082	2155.56	697.133			2155.56	363.057	2155.56	329.795	2155.56	381.194
2157.19	1035.57	2157.19	570.105	2157.19	637.197			2157.19	515.986	2157.19	454.534	2157.19	686.886			2157.19	354.347	2157.19	329.209	2157.19	379.472
2158.82	987.144	2158.82	559.247	2158.82	623.972			2158.82	573.58	2158.82	426.01	2158.82	687.665			2158.82	339.657	2158.82	301.64	2158.82	329.769
2160.44	1047.21	2160.44	594.425	2160.44	578.588			2160.44	531.117	2160.44	447.51	2160.44	674.47			2160.44	376.987	2160.44	314.089	2160.44	356.082
2162.07	956.755	2162.07	566.636	2162.07	634.046			2162.07	484.029	2162.07	449.032	2162.07	652.301			2162.07	363.337	2162.07	315.557	2162.07	344.413
2163.7	988.919	2163.7	592.882	2163.7	609.748			2163.7	548.685	2163.7	460.576	2163.7	657.158			2163.7	348.706	2163.7	331.042	2163.7	342.762
2165.32	912.949	2165.32	583.161	2165.32	595.29			2165.32	455.098	2165.32	460.144	2165.32	633.041			2165.32	358.095	2165.32	318.545	2165.32	346.127
2166.95	865.414	2166.95	600.473	2166.95	585.073			2166.95	473.26	2166.95	437.734	2166.95	630.95			2166.95	352.503	2166.95	332.065	2166.95	365.51
2168.57	940.494	2168.57	579.818	2168.57	597.296			2168.57	493.774	2168.57	437.346	2168.57	598.885			2168.57	345.93	2168.57	309.603	2168.57	359.909
2170.19	934.042	2170.19	548.196	2170.19	619.36			2170.19	493.369	2170.19	418.982	2170.19	616.846			2170.19	343.376	2170.19	333.158	2170.19	357.326
2171.82	1011.13	2171.82	568.605	2171.82	579.865			2171.82	481.35	2171.82	434.64	2171.82	599.693			2171.82	338.842	2171.82	315.731	2171.82	352.759
2173.44	804.194	2173.44	554.045	2173.44	579.608			2173.44	499.619	2173.44	426.32	2173.44	589.846			2173.44	331.326	2173.44	302.321	2173.44	332.209
2175.06	912.949	2175.06	564.517	2175.06	594.791			2175.06	510.928	2175.06	420.022	2175.06	582.885			2175.06	321.829	2175.06	316.928	2175.06	348.675
2176.68	946.536	2176.68	555.019	2176.68	561.014			2176.68	475.715	2176.68	425.746	2176.68	566.95			2176.68	357.351	2176.68	311.552	2176.68	336.158
2178.31	796.64	2178.31	563.552	2178.31	609.875			2178.31	482.423	2178.31	435.492	2178.31	560.041			2178.31	314.892	2178.31	313.194	2178.31	347.657
2179.93	863.545	2179.93	555.115	2179.93	619.574			2179.93	447.264	2179.93	423.26	2179.93	536.158			2179.93	320.451	2179.93	304.852	2179.93	330.172
2181.55	770.518	2181.55	566.707	2181.55	571.911			2181.55	456.353	2181.55	415.052	2181.55	515.301			2181.55	329.029	2181.55	326.528	2181.55	353.704
2183.17	889.582	2183.17	568.328	2183.17	597.086			2183.17	432.88	2183.17	406.864	2183.17	513.47			2183.17	330.625	2183.17	409.221	2183.17	328.251
2184.79	834.583	2184.79	576.979	2184.79	577.499			2184.79	411.765	2184.79	406.7	2184.79	516.665			2184.79	326.239	2184.79	455.93	2184.79	331.815
2186.41	746.798	2186.41	569.659	2186.41	609.749			2186.41	423.258	2186.41	410.556	2186.41	509.886			2186.41	296.872	2186.41	409.656	2186.41	340.394
2188.02	706.284	2188.02	572.367	2188.02	591.636			2188.02	416.159	2188.02	426.436	2188.02	498.133			2188.02	313.523	2188.02	303.399	2188.02	342.99
2189.64	694.205	2189.64	557.103	2189.64	588.96			2189.64	462.619	2189.64	418.336	2189.64	477.407			2189.64	316.193	2189.64	281.159	2189.64	329.601
2191.26	795.326	2191.26	556.867	2191.26	621.32			2191.26	388.073	2191.26	390.26	2191.26	495.706			2191.26	315.88	2191.26	303.936	2191.26	339.228
2192.88	788.314	2192.88	563.659	2192.88	573.917			2192.88	397.344	2192.88	392.204	2192.88	493.032			2192.88	315.586	2192.88	314.729	2192.88	322.871
2194.49	729.684	2194.49	576.334	2194.49	593.75			2194.49	404.741	2194.49	408.172	2194.49	467.385			2194.49	330.31	2194.49	307.539	2194.49	337.529
2196.11	718.325	2196.11	562.153	2196.11	573.019			2196.11	464.841	2196.11	400.344	2196.11	477.763			2196.11	295.052	2196.11	319.365	2196.11	325.203
2197.72	693.018	2197.72	552.324	2197.72	599.924			2197.72	429.968	2197.72	392.172	2197.72	481.168			2197.72	297.811	2197.72	299.208	2197.72	324.892
2199.34	729.114	2199.34	590.198	2199.34	632.437			2199.34	411.414	2199.34	376.204	2199.34	473.6			2199.34	326.589	2199.34	304.068	2199.34	332.597
2200.95	798.354	2200.95	563.098	2200.95	599.178			2200.95	420.814	2200.95	386.26	2200.95	462.058			2200.95	309.385	2200.95	302.944	2200.95	325.317
2202.57	783.016	2202.57	564.024	2202.57	599.553			2202.57	423.258	2202.57	390.336	2202.57	481.543			2202.57	312.198	2202.57	310.837	2202.57	346.053
2204.18	829.078	2204.18	583.977	2204.18	555.164			2204.18	453.66	2204.18	424.436	2204.18	460.054			2204.18	310.029	2204.18	308.747	2204.18	316.804
2205.8	705.789	2205.8	560.956	2205.8	600.41			2205.8	372.365	2205.8	346.556	2205.8	478.592			2205.8	332.879	2205.8	290.672	2205.8	339.57
2207.41	818.152	2207.41	576.961	2207.41	567.29			2207.41	330.668	2207.41	396.7	2207.41	475.158			2207.41	327.746	2207.41	295.615	2207.41	340.352
2209.02	860.06	2209.02	551.992	2209.02	601.406			2209.02	379.767	2209.02	380.864	2209.02	458.75			2209.02	284.63	2209.02	302.574	2209.02	331.148
2210.63	676.107	2210.63	540.048	2210.63	571.155			2210.63	400.961	2210.63	383.036	2210.63	454.369			2210.63	335.533	2210.63	310.549	2210.63	325.96
2212.24	718.387	2212.24	564.13	2212.24	585.74			2212.24	408.218	2212.24	375.222	2212.24	458.015			2212.24	303.453	2212.24	281.873	2212.24	307.787
2213.86	812.652	2213.86	577.237	2213.86	563.959			2213.86	406.191	2213.86	357.432	2213.86	483.689			2213.86	304.391	2213.86	288.549	2213.86	359.63
2215.47	812.925	2215.47	572.368	2215.47	575.812			2215.47	399.536	2215.47	335.664	2215.47	458.39			2215.47	282.347	2215.47	287.574	2215.47	329.487
2217.08	780.417	2217.08	568.525	2217.08	612.898			2217.08	397.56	2217.08	353.916	2217.08	445.118			2217.08	300.106	2217.08	297.615	2217.08	338.359
2218.68	719.847	2218.68	551.707	2218.68	566.019			2218.68	353.719	2218.68	388.192	2218.68	456.874			2218.68	305.884	2218.68	290.672	2218.68	310.247
2220.29	687.72	2220.29	572.913	2220.29	544.373			2220.29	342.487	2220.29	348.49	2220.29	446.658			2220.29	304.68	2220.29	283.747	2220.29	310.149
2221.9	688.751	2221.9	550.143	2221.9	591.088			2221.9	389.451	2221.9	350.412	2221.9	460.47			2221.9	304.493	2221.9	289.837	2221.9	300.067
2223.51	722.941	2223.51	569.398	2223.51	614.039			2223.51	415.487	2223.51	334.138	2223.51	455.31			2223.51	304.325	2223.51	322.944	2223.51	327.709
2225.12	747.904	2225.12	575.677	2225.12	606.222			2225.12	343.793	2225.12	355.884	2225.12	424.157			2225.12	323.174	2225.12	295.068	2225.12	307.368
2226.73	834.286	2226.73	543.98	2226.73	591.415			2226.73	407.122	2226.73	335.652	2226.73	462.87			2226.73	320.041	2226.73	285.208	2226.73	323.042
2228.33	652.434	2228.33	559.307	2228.33	573.724			2228.33	402.981	2228.33	367.444	2228.33	442.689			2228.33	308.926	2228.33	305.365	2228.33	313.731
2229.94	759.056	2229.94	553.658	2229.94	589.887			2229.94	370.934	2229.94	381.256	2229.94	469.493			2229.94	300.828	2229.94	299.522	2229.94	322.436
2231.54	814.055	2231.54	549.033	2231.54	544.373			2231.54	362.192	2231.54	369.092	2231.54	867.324			2231.54	313.748	2231.54	298.382	2231.54	328.156
2233.15	845.682	2233.15	573.431	2233.15	599.661			2233.15	409.335	2233.15	370.948	2233.15	494.182			2233.15	297.686	2233.15	307.258	2233.15	321.892
2234.75	755.053	2234.75	549.852	2234.75	624.191			2234.75	351.769	2234.75	350.828	2234.75	447.065			2234.75	310.642	2234.75	285.151	2234.75	324.643
2236.36	834.135	2236.36	558.297	2236.36	578.766			2236.36	433.879	2236.36	334.728	2236.36	457.974			2236.36	312.615	2236.36	299.06	2236.36	308.409
2237.96	805.079	2237.96	562.766	2237.96	600.582			2237.96	381.023	2237.96	370.652	2237.96	442.909			2237.96	313.795	2237.96	291.986	2237.96	323.19
2239.57	813.876	2239.57	575.258	2239.57	598.64			2239.57	365.434	2239.57	352.596	2239.57	442.87			2239.57	316.615	2239.57	300.928	2239.57	306.987
2241.17	766.341	2241.17	561.772	2241.17	582.742			2241.17	452.28	2241.17	358.564	2241.17	424.157			2241.17	286.642	2241.17	294.887	2241.17	301.799
2242.77	704.852	2242.77	567.31	2242.77	578.084			2242.77	401.834	2242.77	313.032	2242.77	436.87			2242.77	289.686	2242.77	295.862	2242.77	323.626
2244.37	652.434	2244.37	583.871	2244.37	569.267			2244.37	390.983	2244.37	326.564	2244.37	442.909			2244.37	336.748	2244.37	273.852	2244.37	327.468
2245.97	832.002	2245.97	582.455	2245.97	613.69			2245.97	389.47	2245.97	340.596	2245.97	456.974			2245.97	323.828	2245.97	301.862	2245.97	331.325
2247.58	794.596	2247.58	593.062	2247.58	631.555			2247.58	392.64	2247.58	316.652	2247.58	442.065			2247.58	296.926	2247.58	302.887	2247.58	317.198
2249.18	809.167	2249.18	577.691	2249.18	594.859			2249.18	330.668	2249.18	324.728	2249.18	446.182			2249.18	336.041	2249.18	288.928	2249.18	349.085
2250.78	753.278	2250.78	581.019	2250.78	554.002			2250.78	397.733	2250.78	320.828	2250.78	439.324			2250.78	289.174	2250.78	295.986	2250.78	315.988
2252.38	810.589	2252.38	539.019	2252.38	587.385			2252.38	408.963	2252.38	340.948	2252.38	440.493			2252.38	334.325	2252.38	299.06	2252.38	318.905
2253.97	802.145	2253.97	562.459	2253.97	567.608			2253.97	382.981	2253.97	365.092	2253.97	452.689			2253.97	318.493	2253.97	299.151	2253.97	318.838
2255.57	812.718	2255.57	592.931	2255.57	599.669			2255.57	361.68	2255.57	333.256	2255.57	424.87			2255.57	319.347	2255.57	307.258	2255.57	347.785
2257.17	771.672	2257.17	573.433	2257.17	603.768			2257.17	345.061	2257.17	329.444	2257.17	440.949			2257.17	309.178	2257.17	306.382	2257.17	324.748
2258.77	744.928	2258.77	569.966	2258.77	549.105			2258.77	382.001	2258.77	355.652	2258.77	426.87			2258.77	320.027	2258.77	289.522	2258.77	306.725
2260.37	653.884	2260.37	539.019	2260.37	561.68			2260.37	379.399	2260.37	315.884	2260.37	438.909			2260.37	291.894	2260.37	276.679	2260.37	300.067
2261.96	817.022	2261.96	551.459	2261.96	579.893			2261.96	379.15	2261.96	322.138	2261.96	435.974			2261.96	320.779	2261.96	273.852	2261.96	324.615
2263.56	777.832	2263.56	557.931	2263.56	574.343			2263.56	390.566	2263.56	344.412	2263.56	428.053			2263.56	306.681	2263.56	274.629	2263.56	301.177
2265.16	833.01	2265.16	542.433	2265.16	615.03			2265.16	446.231	2265.16	348.71	2265.16	456.144			2265.16	288.602	2265.16	298.422	2265.16	307.752
2266.75	709.416	2266.75	555.966	2266.75	605.354			2266.75	387.873	2266.75	313.032	2266.75	443.261			2266.75	299.54	2266.75	323.232	2266.75	318.354
2268.35	788.498	2268.35	557.528	2268.35	567.714			2268.35	383.076	2268.35	321.894	2268.35	454.404			2268.35	307.495	2268.35	299.059	2268.35	309.982
2269.94	712.349	2269.94	555.121	2269.94	605.711			2269.94	348.045	2269.94	354.784	2269.94	435.573			2269.94	284.469	2269.94	294.902	2269.94	324.635
2271.53	787.076	2271.53	567.742	2271.53	580.744			2271.53	361.919	2271.53	313.702	2271.53	451.768			2271.53	282.347	2271.53	285.762	2271.53	309.313
2273.13	697.157	2273.13	539.019	2273.13	562.813			2273.13	396.767	2273.13	330.644	2273.13	428.989			2273.13	305.469	2273.13	283.638	2273.13	310.016
2274.72	663.924	2274.72	577.161	2274.72	568.715			2274.72	389.745	2274.72	365.612	2274.72	432.236			2274.72	323.495	2274.72	287.531	2274.72	320.743
2276.31	814.945	2276.31	543.338	2276.31	579.373			2276.31	330.668	2276.31	338.606	2276.31	430.197			2276.31	299.54	2276.31	288.44	2276.31	309.494
2277.91	738.618	2277.91	560.549	2277.91	544.373			2277.91	408.365	2277.91	323.626	2277.91	431.976			2277.91	308.602	2277.91	297.366	2277.91	313.269
2279.5	695.438	2279.5	539.773	2279.5	592.389			2279.5	378.147	2279.5	372.67	2279.5	433.781			2279.5	306.681	2279.5	291.308	2279.5	300.067
2281.09	652.434	2281.09	539.019	2281.09	546.672			2281.09	389.849	2281.09	315.742	2281.09	446.612			2281.09	318.779	2281.09	281.267	2281.09	326.865
2282.68	783.845	2282.68	548.246	2282.68	569.6			2282.68	438.818	2282.68	356.836	2282.68	436.469			2282.68	320.894	2282.68	292.242	2282.68	314.685
2284.27	811.837	2284.27	572.558	2284.27	568.834			2284.27	395.736	2284.27	313.956	2284.27	429.352			2284.27	311.027	2284.27	273.852	2284.27	321.528
2285.86	652.434	2285.86	566.953	2285.86	544.373			2285.86	416.343	2285.86	353.102	2285.86	436.261			2285.86	301.178	2285.86	281.242	2285.86	309.394
2287.45	712.943	2287.45	569.953	2287.45	572.373			2287.45	353.501	2287.45	348.258	2287.45	447.196			2287.45	282.347	2287.45	274.267	2287.45	304.394
2289.04	771.672	2289.04	574.412	2289.04	583.989			2289.04	427.69	2289.04	347.428	2289.04	424.157			2289.04	303.181	2289.04	308.308	2289.04	303.27
2290.63	720.901	2290.63	563.886	2290.63	577.517			2290.63	359.95	2290.63	344.622	2290.63	424.157			2290.63	319.039	2290.63	293.076	2290.63	301.158
2292.21	707.984	2292.21	557.435	2292.21	559.951			2292.21	331.825	2292.21	321.84	2292.21	443.157			2292.21	331.921	2292.21	304.223	2292.21	300.067
2293.8	751.766	2293.8	575.057	2293.8	564.89			2293.8	387.538	2293.8	329.08	2293.8	429.196			2293.8	350.826	2293.8	303.404	2293.8	307.175
2295.39	772.18	2295.39	562.75	2295.39	592.33			2295.39	378.126	2295.39	370.346	2295.39	432.261			2295.39	308.754	2295.39	299.619	2295.39	314.32
2296.97	665.445	2296.97	573.512	2296.97	566.667			2296.97	385.05	2296.97	327.636	2296.97	431.352			2296.97	334.705	2296.97	307.868	2296.97	330.482
2298.56	826.944	2298.56	586.34	2298.56	569.097			2298.56	366.418	2298.56	354.95	2298.56	455.469			2298.56	308.678	2298.56	305.148	2298.56	303.662
2300.15	763.332	2300.15	565.232	2300.15	594.02			2300.15	364.121	2300.15	340.286	2300.15	432.612			2300.15	337.674	2300.15	283.461	2300.15	303.877
2301.73	652.434	2301.73	547.186	2301.73	575.632			2301.73	403.763	2301.73	319.648	2301.73	438.691			2301.73	321.692	2301.73	323.805	2301.73	310.126
2303.32	765.032	2303.32	561.201	2303.32	604.93			2303.32	366.639	2303.32	347.032	2303.32	439.153			2303.32	311.733	2303.32	291.179	2303.32	327.408
2304.9	769.468	2304.9	565.274	2304.9	596.512			2304.9	350.503	2304.9	313.032	2304.9	441.642			2304.9	473.795	2304.9	278.584	2304.9	309.721
2306.48	779.894	2306.48	584.405	2306.48	597.975			2306.48	418.198	2306.48	378.606	2306.48	424.157			2306.48	362.878	2306.48	275.018	2306.48	300.067
2308.07	818.044	2308.07	586.591	2308.07	607.919			2308.07	341.63	2308.07	330.226	2308.07	427.565			2308.07	309.983	2308.07	278.481	2308.07	324.348
2309.65	748.069	2309.65	586.831	2309.65	612.339			2309.65	414.06	2309.65	369.89	2309.65	439			2309.65	305.109	2309.65	297.973	2309.65	346.662
2311.23	800.718	2311.23	571.124	2311.23	605.636			2311.23	402.741	2311.23	357.574	2311.23	457.461			2311.23	293.256	2311.23	310.492	2311.23	326.007
2312.81	1868.39	2312.81	581.468	2312.81	625.605			2312.81	398.442	2312.81	381.28	2312.81	439.95			2312.81	305.425	2312.81	300.039	2312.81	322.384
2314.4	2936.25	2314.4	583.863	2314.4	616.248			2314.4	387.198	2314.4	313.032	2314.4	460.465			2314.4	328.614	2314.4	324.603	2314.4	330.79
2315.98	3253.16	2315.98	573.307	2315.98	605.56			2315.98	385.304	2315.98	336.204	2315.98	437.007			2315.98	303.823	2315.98	285.177	2315.98	331.226
2317.56	3923.29	2317.56	598.798	2317.56	568.343			2317.56	371.809	2317.56	355.432	2317.56	444.576			2317.56	294.053	2317.56	296.778	2317.56	333.691
2319.14	2474.05	2319.14	605.337	2319.14	601.191			2319.14	393.261	2319.14	362.714	2319.14	458.171			2319.14	341.303	2319.14	306.405	2319.14	339.184
2320.72	1025	2320.72	599.921	2320.72	627.106			2320.72	419.406	2320.72	382.046	2320.72	473.792			2320.72	334.574	2320.72	312.058	2320.72	330.705
2322.3	828.786	2322.3	607.55	2322.3	620.886			2322.3	447.913	2322.3	413.43	2322.3	475.44			2322.3	335.864	2322.3	308.737	2322.3	351.254
2323.88	877.639	2323.88	613.224	2323.88	620.329			2323.88	488.095	2323.88	440.864	2323.88	498.114			2323.88	344.174	2323.88	338.441	2323.88	353.829
2325.45	1016.15	2325.45	629.94	2325.45	727.635			2325.45	453.83	2325.45	442.344	2325.45	493.814			2325.45	366.504	2325.45	345.169	2325.45	376.431
2327.03	829.897	2327.03	632.699	2327.03	598.401			2327.03	442.877	2327.03	401.874	2327.03	457.541			2327.03	332.854	2327.03	326.922	2327.03	352.058
2328.61	676.795	2328.61	580.499	2328.61	640.027			2328.61	411.009	2328.61	371.448	2328.61	443.293			2328.61	329.223	2328.61	331.699	2328.61	327.712
2330.19	858.228	2330.19	586.339	2330.19	627.11			2330.19	388.485	2330.19	353.068	2330.19	427.072			2330.19	330.612	2330.19	298.5	2330.19	312.378
2331.76	818.505	2331.76	582.22	2331.76	600.253			2331.76	370.652	2331.76	354.712	2331.76	442.872			2331.76	299.02	2331.76	291.325	2331.76	321.057
2333.34	665.94	2333.34	566.14	2333.34	612.653			2333.34	357.504	2333.34	330.376	2333.34	470.677			2333.34	295.447	2333.34	306.173	2333.34	329.759
2334.91	791.399	2334.91	604.14	2334.91	600.053			2334.91	397.072	2334.91	368.376	2334.91	449.508			2334.91	315.447	2334.91	292.173	2334.91	325.759
2336.49	742.795	2336.49	598.099	2336.49	588.707			2336.49	411.888	2336.49	366.084	2336.49	425.365			2336.49	305.893	2336.49	303.043	2336.49	313.487
2338.06	741.462	2338.06	574.095	2338.06	608.216			2338.06	391.825	2338.06	351.834	2338.06	434.248			2338.06	322.359	2338.06	291.937	2338.06	309.238
2339.64	792.11	2339.64	582.129	2339.64	599.78			2339.64	397.395	2339.64	363.626	2339.64	424.157			2339.64	319.843	2339.64	273.852	2339.64	339.012
2341.21	781.712	2341.21	588.199	2341.21	592.796			2341.21	333.175	2341.21	363.458	2341.21	444.778			2341.21	301.346	2341.21	312.677	2341.21	300.81
2342.78	823.295	2342.78	592.306	2342.78	620.857			2342.78	376.05	2342.78	337.332	2342.78	460.426			2342.78	320.868	2342.78	280.525	2342.78	318.631
2344.36	704.942	2344.36	591.448	2344.36	570.527			2344.36	388.697	2344.36	337.244	2344.36	439.1			2344.36	312.409	2344.36	297.395	2344.36	320.474
2345.93	751.592	2345.93	583.625	2345.93	614.047			2345.93	389.74	2345.93	365.194	2345.93	455.8			2345.93	307.968	2345.93	302.289	2345.93	328.34
2347.5	666.561	2347.5	583.836	2347.5	652.018			2347.5	393.143	2347.5	351.184	2347.5	448.523			2347.5	303.546	2347.5	284.201	2347.5	319.227
2349.07	652.434	2349.07	583.082	2349.07	586.439			2349.07	382.608	2349.07	347.21	2349.07	459.249			2349.07	311.142	2349.07	280.094	2349.07	310.136
2350.64	652.434	2350.64	594.361	2350.64	628.709			2350.64	376.762	2350.64	361.272	2350.64	446.002			2350.64	314.756	2350.64	275.01	2350.64	300.067
2352.21	839.579	2352.21	576.674	2352.21	620.628			2352.21	368.615	2352.21	351.372	2352.21	441.781			2352.21	301.388	2352.21	284.948	2352.21	318.643
2353.78	1106.98	2353.78	539.019	2353.78	555.195			2353.78	381.449	2353.78	355.506	2353.78	438.586			2353.78	307.021	2353.78	303.908	2353.78	326.272
2355.35	1431.07	2355.35	580.712	2355.35	592.01			2355.35	371.036	2355.35	333.676	2355.35	437.405			2355.35	318.672	2355.35	290.89	2355.35	303.952
2356.92	1482.02	2356.92	549.473	2356.92	581.272			2356.92	390.911	2356.92	321.88	2356.92	437.158			2356.92	344.341	2356.92	287.893	2356.92	310.682
2358.49	1241.01	2358.49	572.301	2358.49	626.578			2358.49	357.283	2358.49	382.118	2358.49	449.937			2358.49	289.029	2358.49	297.917	2358.49	312.459
2360.06	971.937	2360.06	585.193	2360.06	589.333			2360.06	330.668	2360.06	354.39	2360.06	438.742			2360.06	320.735	2360.06	279.962	2360.06	300.282
2361.63	750.146	2361.63	556.147	2361.63	605.331			2361.63	358.207	2361.63	348.694	2361.63	456.573			2361.63	321.458	2361.63	292.028	2361.63	312.15
2363.19	796.965	2363.19	570.162	2363.19	544.373			2363.19	371.832	2363.19	313.032	2363.19	426.43			2363.19	303.2	2363.19	299.115	2363.19	301.06
2364.76	796.885	2364.76	575.235	2364.76	594.279			2364.76	404.082	2364.76	405.562	2364.76	430.313			2364.76	299.96	2364.76	295.222	2364.76	307.013
2366.33	712.222	2366.33	589.366	2366.33	599.407			2366.33	375.761	2366.33	346.274	2366.33	433.222			2366.33	313.738	2366.33	285.35	2366.33	304.006
2367.89	750.188	2367.89	590.552	2367.89	544.373			2367.89	396.369	2367.89	313.032	2367.89	424.157			2367.89	296.533	2367.89	301.498	2367.89	302.034
2369.46	854.267	2369.46	550.792	2369.46	558.436			2369.46	370.477	2369.46	322.396	2369.46	450.118			2369.46	282.347	2369.46	296.665	2369.46	300.067
2371.02	831.385	2371.02	582.019	2371.02	544.373			2371.02	360.925	2371.02	313.032	2371.02	424.157			2371.02	291.347	2371.02	297.852	2371.02	304.067
2372.59	652.434	2372.59	539.019	2372.59	544.373			2372.59	330.668	2372.59	313.032	2372.59	424.157			2372.59	282.347	2372.59	273.852	2372.59	300.067

## Sheet: Fig. 3d
	-90 kPa		-80 kPa		-70 kPa		-60 kPa
C region
498.038	593.82	497.845	377.017	497.845	397.807	497.65	442.925
500.179	852.802	499.986	377.017	499.986	454.175	499.791	463.213
502.32	1143.24	502.126	377.017	502.126	397.807	501.932	442.925
504.459	797.482	504.266	407.608	504.266	397.807	504.071	442.925
506.598	593.82	506.405	459.755	506.405	397.807	506.21	510.012
508.736	593.82	508.543	600.971	508.543	397.807	508.349	574.448
510.874	593.82	510.681	661.769	510.681	481.178	510.486	775.236
513.011	651.186	512.818	747.163	512.818	471.523	512.623	873.382
515.147	593.82	514.954	995.172	514.954	509.309	514.76	1106.89
517.283	745.821	517.089	1163.09	517.089	759.904	516.895	1337.03
519.417	715.88	519.224	1152.04	519.224	1051.17	519.03	1517.62
521.551	609.448	521.358	1245.17	521.358	904.219	521.164	1565.26
523.685	595.986	523.492	1058.5	523.492	821.337	523.298	1584.3
525.817	593.82	525.625	1127.56	525.625	724.342	525.43	1442.73
527.949	593.82	527.756	930.359	527.756	753.759	527.563	1336.56
530.081	604.16	529.888	825.426	529.888	604.625	529.694	1163.81
532.211	593.82	532.019	707.785	532.019	484.993	531.825	1021.47
534.341	593.82	534.149	641.964	534.149	503.034	533.955	971.563
536.47	593.82	536.278	591.989	536.278	488.846	536.084	912.092
538.599	648.194	538.406	650.691	538.406	701.984	538.213	892.493
540.727	687.786	540.534	538.933	540.534	516.016	540.341	886.383
542.854	641.985	542.662	564.651	542.662	528.063	542.468	936.746
544.98	607.832	544.788	586.88	544.788	546.761	544.595	856.592
547.106	593.82	546.914	574.161	546.914	442.892	546.72	892.932
549.231	593.82	549.039	510.036	549.039	397.807	548.846	896.776
551.356	626.961	551.163	480.054	551.163	413.805	550.97	797.136
553.479	634.97	553.287	460.263	553.287	407.179	553.094	781.023
555.602	593.82	555.41	377.017	555.41	397.807	555.217	760.451
557.725	650.278	557.533	518.633	557.533	431.349	557.339	767.981
559.846	681.631	559.654	442.149	559.654	478.065	559.461	784.111
561.967	625.267	561.775	429.858	561.775	397.807	561.582	776.837
564.088	654.794	563.896	432.313	563.896	494.319	563.703	751.175
566.207	593.82	566.015	439.074	566.015	485.835	565.822	795.141
568.326	611.832	568.134	424.701	568.134	477.433	567.941	794.753
570.444	610.442	570.253	431.267	570.253	483.162	570.06	764.029
572.562	593.82	572.37	403.344	572.37	578.91	572.177	715.988
574.679	623.721	574.487	377.017	574.487	397.807	574.294	630.65
576.795	651.013	576.603	386.692	576.603	406.083	576.41	629.036
578.91	619.371	578.719	495.201	578.719	553.654	578.526	609.074
581.025	741.038	580.834	408.248	580.834	436.846	580.641	565.774
583.139	745.298	582.948	422.317	582.948	558.587	582.755	521.297
585.253	835.15	585.061	377.017	585.061	397.807	584.869	466.67
587.365	1013.4	587.174	387.228	587.174	448.994	586.981	442.925
589.477	1114.66	589.286	377.017	589.286	489.796	589.094	442.925
591.589	1385.51	591.398	413.12	591.398	460.82	591.205	447.353
593.699	1666.34	593.508	407.454	593.508	410.673	593.316	442.925
595.809	1920.77	595.618	450.022	595.618	520.26	595.426	459.441
597.919	2210.4	597.728	429.828	597.728	638.388	597.535	492.15
600.028	2445.84	599.836	469.656	599.836	676.202	599.644	526.886
602.135	2702.46	601.944	507.186	601.944	806.498	601.752	540.982
604.243	3543.43	604.052	543.461	604.052	764.467	603.86	543.275
606.349	3970.72	606.158	536.486	606.158	887.617	605.966	580.766
608.455	4605.16	608.264	645.261	608.264	1024.75	608.072	590.456
610.561	6067.53	610.37	767.792	610.37	1256.89	610.178	622.348
612.665	6245.34	612.474	925.08	612.474	1565.12	612.282	808.442
614.769	5379.43	614.578	1006.13	614.578	1898.18	614.386	923.74
616.872	4513.73	616.682	1072.44	616.682	1907.75	616.49	944.245
618.975	3648.22	618.784	1001.01	618.784	1858.46	618.592	1036.96
621.076	2934.68	620.886	842.476	620.886	1559.02	620.694	968.014
623.178	2403.91	622.987	594.76	622.987	1252.2	622.795	731.361
625.278	1961.55	625.088	504.654	625.088	862.245	624.896	549.924
627.378	1744.81	627.188	383.325	627.188	753.686	626.996	464.704
629.477	1545.05	629.287	379.279	629.287	742.927	629.095	482.704
631.575	1496.73	631.385	377.017	631.385	681.483	631.194	442.925
633.673	1437.39	633.483	448.806	633.483	580.165	633.292	458.992
635.77	1456.69	635.58	900.352	635.58	563.19	635.389	560.191
637.867	1478.97	637.677	626.163	637.677	619.771	637.485	716.52
639.962	1358.69	639.772	838.221	639.772	828.225	639.581	969.982
642.058	1087.41	641.868	849.297	641.868	929.364	641.676	1180.57
644.152	785.739	643.962	659.26	643.962	755.773	643.771	1041.3
646.246	704.556	646.056	497.154	646.056	621.397	645.865	782.159
648.339	623.98	648.149	413.325	648.149	481.702	647.958	583.15
650.431	593.82	650.241	383.779	650.241	464.265	650.05	456.274
652.523	634.162	652.333	377.017	652.333	463.806	652.142	496.532
654.614	699.894	654.424	397.263	654.424	501.946	654.233	442.925
656.704	687.414	656.514	377.017	656.514	397.807	656.324	442.925
658.794	814.948	658.604	447.96	658.604	473.278	658.413	486.23
660.883	907.659	660.693	460.539	660.693	540.837	660.503	545.659
662.971	1008.96	662.782	425.255	662.782	554.591	662.591	536.209
665.059	1071.52	664.869	448.606	664.869	509.134	664.679	554.882
667.146	1302.08	666.956	496.096	666.956	633.973	666.766	532.678
669.232	1449.67	669.043	504.723	669.043	598.037	668.852	565.596
671.318	1690.54	671.128	477.489	671.128	685.662	670.938	584.636
673.403	1951.19	673.213	518.685	673.213	695.185	673.023	565.799
675.487	2434.64	675.298	527.637	675.298	799.408	675.107	608.085
677.571	2992.49	677.381	578.543	677.381	817.428	677.191	597.493
679.654	3648.51	679.465	617.907	679.465	905.85	679.274	647.678
681.736	4243.15	681.547	681.51	681.547	1059.27	681.357	692.454
683.817	4419.38	683.629	724.255	683.629	1207.5	683.438	776.354
685.898	4623.79	685.71	746.142	685.71	1288.43	685.519	777.376
687.979	4526.02	687.79	736.673	687.79	1356.06	687.6	755.522
690.058	4550.78	689.869	812.844	689.869	1399.61	689.679	833.487
692.137	4683.13	691.948	796.159	691.948	1281.36	691.759	828.182
694.216	5028.06	694.027	853.117	694.027	1382.98	693.837	830.448
696.293	5659.88	696.104	986.721	696.104	1513.76	695.915	876.347
698.37	6880.72	698.181	1102.92	698.181	1674.44	697.992	989.37
700.446	8609.94	700.258	1274.16	700.258	2133.69	700.068	1144.52
702.522	10588.6	702.333	1571.12	702.333	2593.16	702.144	1254.78
704.597	12265	704.408	1851.42	704.408	3089.29	704.219	1556.18
706.671	12470.2	706.483	2040.11	706.483	3612.65	706.293	1767.69
708.745	10711.4	708.556	2092.09	708.556	3955.31	708.367	1933.33
710.818	7949.09	710.629	2000.22	710.629	3402.3	710.44	1865.09
712.89	5469.73	712.702	1621.99	712.702	3136.67	712.512	1626.98
714.962	3731.88	714.773	1302.42	714.773	2727.68	714.584	1394.99
717.032	2697.53	716.844	1030.99	716.844	1744.46	716.655	1139.12
719.103	2016.49	718.915	818.22	718.915	1376.09	718.725	976.377
721.172	1552.22	720.984	728.596	720.984	1031.88	720.795	824.507
723.241	1220.74	723.053	665.53	723.053	828.927	722.864	765.512
725.309	970.593	725.122	526.839	725.122	660.857	724.933	719.393
727.377	784.5	727.189	488.774	727.189	548.424	727	600.659
729.444	686.395	729.256	395.332	729.256	528.641	729.067	504.23
731.51	627.732	731.323	377.017	731.323	462.677	731.134	442.925
733.576	593.82	733.388	377.017	733.388	397.807	733.199	442.925
735.641	605.471	735.453	381.517	735.453	397.807	735.264	448.006
737.705	667.674	737.518	473.332	737.518	398.501	737.329	497.94
739.769	720.259	739.581	515.774	739.581	514.704	739.393	538.007
741.832	771.627	741.644	646.839	741.644	582.139	741.456	627.26
743.894	818.979	743.707	727.03	743.707	678.291	743.518	682.918
745.956	894.515	745.768	700.848	745.768	747.932	745.58	815.483
748.017	995.434	747.83	817.293	747.83	960.509	747.641	790.728
750.077	1081.14	749.89	841.068	749.89	986.62	749.701	833.833
752.137	1162.92	751.95	893.753	751.95	1213.85	751.761	825.423
754.196	1182.9	754.009	877.347	754.009	1346.74	753.82	824.109
756.254	1131.31	756.067	982.443	756.067	1360.99	755.879	923.852
758.312	981.525	758.125	999.177	758.125	1394.31	757.937	962.055
760.369	821.013	760.182	879.549	760.182	1422.39	759.994	928.394
762.425	702.065	762.238	800.561	762.238	1269.73	762.05	801.867
764.481	593.82	764.294	747.207	764.294	1184.74	764.106	715.475
766.536	593.82	766.349	669.993	766.349	1091.8	766.161	618.217
768.591	596.62	768.404	573.414	768.404	899.127	768.216	633.092
770.644	627.865	770.457	575.971	770.457	817.314	770.269	573.101
772.697	664.15	772.511	550.165	772.511	792.361	772.323	527.243
774.75	873.573	774.563	618.995	774.563	705.47	774.375	554.518
776.802	1102.78	776.615	530.46	776.615	730.142	776.427	442.925
778.853	1371.38	778.666	604.885	778.666	802.151	778.478	516.992
780.903	1613.57	780.717	644.07	780.717	937.297	780.529	516.195
782.953	1913.34	782.766	710.164	782.766	964.605	782.579	547.534
785.002	2078.89	784.816	781.301	784.816	1148.67	784.628	577.93
787.051	2012.23	786.864	857.07	786.864	1235.69	786.677	616.337
789.098	1955.56	788.912	854.971	788.912	1293.17	788.725	614.691
791.146	1848.67	790.959	943.008	790.959	1280.61	790.772	584.7
793.192	1666.36	793.006	983.175	793.006	1241.21	792.818	643.385
795.238	1534.65	795.052	940.976	795.052	1220.87	794.865	658.992
797.283	1410.11	797.097	960.407	797.097	1230.38	796.91	625.466
799.328	1311.39	799.142	1000.97	799.142	1191.45	798.955	699.206
801.372	1265.8	801.186	1065.66	801.186	1160.78	800.999	753.274
803.415	1164.4	803.229	1095.99	803.229	1197.77	803.042	908.409
805.458	1099.58	805.272	1142.95	805.272	1135.01	805.085	1063.67
807.5	1032.14	807.314	1199.04	807.314	1234.41	807.127	1219.07
809.541	1022.29	809.355	1171.25	809.355	1153.07	809.168	1053.26
811.582	1004.22	811.396	1246.09	811.396	1239.26	811.209	1164.59
813.622	1063.32	813.436	1346.69	813.436	1258.28	813.249	1289.04
815.661	1136.61	815.475	1484.43	815.475	1285.57	815.288	1351.62
817.7	1273.08	817.514	1628.3	817.514	1369.71	817.327	1455.33
819.738	1362.14	819.552	1724.3	819.552	1521.5	819.365	1657.17
821.775	1475.17	821.59	1898.41	821.59	1605.96	821.403	1755.14
823.812	1600.98	823.626	2059.17	823.626	1793.16	823.44	1910.24
825.848	1773.17	825.663	2169.05	825.663	1969.73	825.476	2091.47
827.884	1855.95	827.698	2339.05	827.698	2127.55	827.511	2187.82
829.918	2099.9	829.733	2423.7	829.733	2374.63	829.546	2195.3
831.952	2175.35	831.767	2487.47	831.767	2559.76	831.581	2207.91
833.986	2256.04	833.801	2671.36	833.801	2809.84	833.614	2167.43
836.019	2416.72	835.834	2778.89	835.834	3111.4	835.647	2194.5
838.051	2592.97	837.866	2865.54	837.866	3213.3	837.679	2149.61
840.083	2751.2	839.898	2974.82	839.898	3534.06	839.711	2267.85
842.114	2852.21	841.928	3123.22	841.928	3779.35	841.742	2359.22
844.144	3045.8	843.959	3178.76	843.959	3739.74	843.773	2575.71
846.173	3275.97	845.988	3316.92	845.988	3771.25	845.802	2798.33
848.202	3576.31	848.018	3568.11	848.018	3922.86	847.831	3130.08
850.231	3440.04	850.046	3793.66	850.046	3942.3	849.86	3497.95
852.258	3490.14	852.073	3738.82	852.073	4094.2	851.888	3681.94
854.285	3400.43	854.101	3522.12	854.101	4084.24	853.915	3568.06
856.312	3429.9	856.127	3548.53	856.127	3885.46	855.941	3402.31
858.338	3633.14	858.153	3515.09	858.153	3962.22	857.967	3184.68
860.363	3742.76	860.178	3694.76	860.178	3998.65	859.992	3218.17
862.387	3870.75	862.202	3963.06	862.202	4302.53	862.017	3243.79
864.411	4096.93	864.226	4303.48	864.226	4574.18	864.041	3403.53
866.434	4314.88	866.25	4627.55	866.25	5045.76	866.064	3505.4
868.457	4683.83	868.272	5122.22	868.272	5601.88	868.087	3701.39
870.479	4989.68	870.294	5617.02	870.294	5881.06	870.109	3906.5
872.5	5239.33	872.315	6111.96	872.315	6298.97	872.13	4241.1
874.52	5522.75	874.336	6550.52	874.336	7271.18	874.151	4609.58
876.54	5508.16	876.356	6822.69	876.356	7711.15	876.171	4911.19
878.56	5406.94	878.375	7011	878.375	8151.27	878.19	5138.92
880.578	5136.5	880.394	6824.43	880.394	8353.96	880.209	5160.78
882.596	4828.43	882.412	6712.99	882.412	8300.83	882.227	5146.76
884.614	4533.14	884.43	6463.68	884.43	8098.97	884.245	5078.86
886.63	4330.44	886.446	6220.59	886.446	7808.18	886.261	4925.08
888.646	4119.51	888.463	5997.18	888.463	7441.96	888.278	4823.43
890.662	3933.97	890.478	5803.99	890.478	7289.19	890.293	4814.89
892.677	3981	892.493	5732.43	892.493	7079.86	892.308	4857.49
894.691	4015.61	894.507	5659.5	894.507	6949.02	894.322	4996.2
896.705	4145.6	896.521	5759.19	896.521	6618.51	896.336	5246.04
898.717	4358.37	898.534	6027.02	898.534	6593.27	898.349	5641
900.73	4712.72	900.546	6294.96	900.546	6530.38	900.361	6033.08
902.741	4771.84	902.558	6611.02	902.558	6556.76	902.373	6534.78
904.752	4479.75	904.569	6718.73	904.569	6696.7	904.384	7036.61
906.763	3856.03	906.579	6189.8	906.579	6580.31	906.394	7146.06
908.772	3210.1	908.589	5926.11	908.589	5989.76	908.404	6514.88
910.781	2730.77	910.598	5530.01	910.598	5399.35	910.413	6199.2
912.79	2454.98	912.606	4603.76	912.606	4809.13	912.422	5730.71
914.798	2308.17	914.614	4247.09	914.614	4477.36	914.43	4622.33
916.805	2325.33	916.621	4219.03	916.621	4167.37	916.437	4399.63
918.811	2478.49	918.628	4246.62	918.628	4143.72	918.444	4460.06
920.817	2433.02	920.634	4397.32	920.634	4449.63	920.45	4527.61
922.822	2347.13	922.639	4431.16	922.639	4456	922.455	4658.28
924.827	2253.02	924.644	4373.61	924.644	4470.63	924.46	4616.08
926.831	2210.89	926.648	4091.2	926.648	4295.19	926.464	4410
928.834	2321.55	928.651	4003.92	928.651	4051.11	928.467	4194.04
930.837	2461.79	930.654	4113.23	930.654	3971.89	930.47	4228.2
932.839	2654.01	932.656	4294.81	932.656	4084.53	932.472	4269.49
934.841	2667.21	934.658	4418.04	934.658	4173.04	934.474	4419.89
936.841	2694.59	936.659	4461.89	936.659	4302.21	936.475	4508.43
938.842	2659.16	938.659	4424.86	938.659	4420.76	938.475	4444.08
940.841	2590.31	940.658	4318.97	940.658	4515.16	940.475	4195.86
942.84	2559.45	942.657	4223.7	942.657	4461.21	942.474	3983.75
944.838	2637.96	944.656	4244.06	944.656	4591.05	944.472	3856.78
946.836	2636.87	946.653	4290.05	946.653	4634.63	946.47	3773.92
948.833	2761.96	948.65	4328.67	948.65	5180.6	948.467	3657.19
950.829	2775.23	950.647	4415.41	950.647	5726.73	950.463	3589.58
952.825	2769.09	952.643	4350.8	952.643	5425.22	952.459	3610.1
954.82	2635.74	954.638	4215.8	954.638	5123.87	954.454	3548.74
956.815	2512.37	956.632	4137.93	956.632	5079.19	956.449	3436.5
958.808	2325.97	958.626	3929.68	958.626	4883.49	958.443	3334.39
960.802	2124.4	960.619	3631.57	960.619	4633.93	960.436	3196.4
962.794	1848.55	962.612	3374.1	962.612	4365.66	962.429	3087.96
964.786	1590.32	964.604	3080.76	964.604	3978.75	964.421	2843.17
966.778	1325.27	966.596	2745.54	966.596	3635.23	966.412	2711.68
968.768	1189.21	968.586	2512.45	968.586	3359.37	968.403	2518.31
970.758	1007.14	970.576	2253.99	970.576	3161.97	970.393	2251.06
972.748	970.864	972.566	2081.16	972.566	3380.53	972.383	2116.94
974.736	931.974	974.555	2068.97	974.555	2951.29	974.372	1913.95
976.725	940.876	976.543	1963.9	976.543	2908.3	976.36	1846.08
978.712	956.967	978.53	1929.48	978.53	3098.25	978.348	1804.33
980.699	999.851	980.517	1923.67	980.517	3271.78	980.335	1760.71
982.685	1065.33	982.504	1954.01	982.504	3712.8	982.321	1707.22
984.671	1094.59	984.489	2081.07	984.489	3994.68	984.307	1657.79
986.656	1210.85	986.475	2117.8	986.475	4441.45	986.292	1658.42
988.641	1180.31	988.459	2061.66	988.459	4693.98	988.276	1606.18
990.624	1088.35	990.443	2085.16	990.443	4941.27	990.26	1644.06
992.607	1051.19	992.426	1979.79	992.426	4794.55	992.244	1627.07
994.59	958.23	994.409	1808.57	994.409	4414.47	994.226	1534.21
996.572	1130.06	996.391	1752.96	996.391	4034.56	996.208	1493.48
998.553	1886.58	998.372	2544.99	998.372	3677.78	998.189	1505.87
1000.53	2643.31	1000.35	3337.17	1000.35	3728.89	1000.17	1942.39
1002.51	2046.44	1002.33	4129.47	1002.33	4560.46	1002.15	3106.03
1004.49	1449.76	1004.31	3249.42	1004.31	5141.12	1004.13	4150.81
1006.47	863.771	1006.29	2369.49	1006.29	4371.95	1006.11	3351.71
1008.45	650.287	1008.27	1489.71	1008.27	2755.19	1008.09	1978.74
1010.43	636.408	1010.25	1246.06	1010.25	1764.98	1010.06	1415.9
1012.4	593.82	1012.22	1113.55	1012.22	1401.37	1012.04	1245.19
1014.38	624.551	1014.2	1102.68	1014.2	1213.44	1014.02	1279.61
1016.36	782.872	1016.18	1132.44	1016.18	1090.49	1015.99	1182.15
1018.33	923.182	1018.15	1225.35	1018.15	1229.63	1017.97	1321.83
1020.31	1100.08	1020.13	1450.39	1020.13	1231.26	1019.94	1419.64
1022.28	1330	1022.1	1675.58	1022.1	1422.07	1021.92	1650.57
1024.25	1514.52	1024.07	1845.39	1024.07	1572.57	1023.89	1857.64
1026.23	1803.9	1026.04	2097.86	1026.04	1796.16	1025.86	2100.84
1028.2	2074.74	1028.02	2447.97	1028.02	2044.24	1027.84	2414.63
1030.17	2225.37	1029.99	2691.7	1029.99	2370.81	1029.81	2709.23
1032.14	2148.01	1031.96	2889.09	1031.96	2713.77	1031.78	2956.95
1034.11	2048.44	1033.93	2827.12	1033.93	2867.91	1033.75	3070.81
1036.08	2041.45	1035.9	2700.8	1035.9	2665.87	1035.72	2879.8
1038.05	2149.48	1037.87	2718.61	1037.87	2617.91	1037.69	2714.92
1040.02	2319.3	1039.84	2781.57	1039.84	2780.73	1039.65	2669.18
1041.98	2382.91	1041.8	2982.68	1041.8	2903.26	1041.62	2778.57
1043.95	2471.94	1043.77	3041.41	1043.77	3074.6	1043.59	2858.1
1045.92	2479.76	1045.74	3149.82	1045.74	3321.73	1045.56	2993.76
1047.88	2561.58	1047.7	3163.86	1047.7	3511	1047.52	2996.56
1049.85	2607.19	1049.67	3203.53	1049.67	3501.82	1049.49	2929.49
1051.81	2606.81	1051.63	3273.38	1051.63	3590.03	1051.45	2890.56
1053.78	2694.83	1053.6	3281.85	1053.6	3744.06	1053.41	2841.77
1055.74	2731.25	1055.56	3398.47	1055.56	3991.79	1055.38	2788.11
1057.7	2815.47	1057.52	3503.46	1057.52	4198.61	1057.34	2740.59
1059.66	2930.69	1059.48	3591.74	1059.48	4439.23	1059.3	2758.2
1061.63	3079.71	1061.45	3752.47	1061.45	4607.2	1061.26	2800.96
1063.59	3202.25	1063.41	3845.85	1063.41	4799.65	1063.23	2891.85
1065.55	3348.67	1065.37	4086.39	1065.37	5140.8	1065.19	2955.89
1067.51	3617.11	1067.33	4250.56	1067.33	5322.89	1067.15	3032.06
1069.46	3793.34	1069.28	4465.89	1069.28	5494.36	1069.1	3124.37
1071.42	3922.2	1071.24	4723.38	1071.24	5784.89	1071.06	3243.83
1073.38	4083.44	1073.2	4913.52	1073.2	5991.89	1073.02	3378.42
1075.34	4205.7	1075.16	5048.32	1075.16	6164.02	1074.98	3522.16
1077.29	4193.77	1077.11	5141.28	1077.11	6301.29	1076.93	3625.04
1079.25	4113.44	1079.07	5226.89	1079.07	6484.64	1078.89	3683.06
1081.21	4040.33	1081.03	5030.65	1081.03	6463.02	1080.85	3698.23
1083.16	3855.42	1082.98	4873.57	1082.98	6360.63	1082.8	3749.54
1085.11	3632.93	1084.93	4634.16	1084.93	6037.06	1084.75	3629.99
1087.07	3484.84	1086.89	4291.41	1086.89	5603.01	1086.71	3523.59
1089.02	3439.17	1088.84	4124.31	1088.84	5315	1088.66	3390.34
1090.97	3558.93	1090.79	4054.88	1090.79	4924.61	1090.61	3349.23
1092.92	3586.48	1092.74	4092.11	1092.74	4718.06	1092.56	3406.27
1094.87	3509.27	1094.7	4051.5	1094.7	4662.93	1094.52	3656.46
1096.82	3414.05	1096.65	4048.55	1096.65	4454.11	1096.47	3849.79
1098.77	3391.86	1098.6	3945.27	1098.6	4361.66	1098.42	3854.28
1100.72	3413.3	1100.54	3965.14	1100.54	4139.83	1100.37	3988.91
1102.67	3255.76	1102.49	3956.7	1102.49	4290.81	1102.31	4198.69
1104.62	2993.42	1104.44	3787.92	1104.44	3991.17	1104.26	4198.63
1106.57	2651.52	1106.39	3422.8	1106.39	3716.04	1106.21	4142.71
1108.51	2249.65	1108.34	3057.87	1108.34	3287.03	1108.16	3686.95
1110.46	1894.19	1110.28	2615.09	1110.28	2955.45	1110.1	3231.34
1112.41	1670.55	1112.23	2242.98	1112.23	2529.62	1112.05	2744.89
1114.35	1504.54	1114.17	1910.06	1114.17	2144.53	1113.99	2288.59
1116.29	1354.16	1116.12	1692.8	1116.12	1821.79	1115.94	1983.44
1118.24	1330.01	1118.06	1589.71	1118.06	1650.5	1117.88	1755.45
1120.18	1366.29	1120	1501.82	1120	1563.17	1119.82	1658.62
1122.12	1451.8	1121.95	1523.58	1121.95	1584.09	1121.77	1665.95
1124.07	1544.55	1123.89	1595.03	1123.89	1583.66	1123.71	1725.43
1126.01	1512.92	1125.83	1737.15	1125.83	1713.09	1125.65	1837.07
1127.95	1482.94	1127.77	1727.95	1127.77	1777.98	1127.59	1998.88
1129.89	1238.98	1129.71	1580.95	1129.71	1635.24	1129.53	1958.84
1131.83	1093.27	1131.65	1336.62	1131.65	1433.35	1131.47	1757.97
1133.76	967.389	1133.59	1072.51	1133.59	1258.77	1133.41	1448.26
1135.7	806.753	1135.53	857.569	1135.53	1140.49	1135.35	1169.71
1137.64	733.158	1137.46	756.797	1137.46	813.119	1137.28	942.33
1139.58	705.697	1139.4	631.146	1139.4	782.419	1139.22	797.113
1141.51	653.835	1141.34	504.745	1141.34	716.896	1141.16	658.064
1143.45	593.82	1143.27	496.374	1143.27	562.55	1143.09	515.69
1145.38	607.375	1145.21	377.017	1145.21	540.788	1145.03	463.468
1147.32	593.82	1147.14	383.017	1147.14	397.807	1146.96	442.925
1149.25	625.835	1149.08	377.017	1149.08	397.807	1148.9	442.925
1151.19	666.445	1151.01	377.017	1151.01	397.807	1150.83	444.925
1153.12	700.944	1152.94	512.332	1152.94	424.807	1152.76	554.23
1155.05	811.233	1154.87	572.774	1154.87	465.696	1154.69	691.659
1156.98	854.512	1156.8	660.339	1156.8	568.841	1156.63	802.209
1158.91	911.981	1158.74	740.53	1158.74	639.743	1158.56	913.882
1160.84	864.639	1160.67	771.348	1160.67	618.999	1160.49	977.678
1162.77	809.085	1162.6	698.793	1162.6	601.109	1162.42	966.596
1164.7	826.519	1164.52	653.362	1164.52	569.878	1164.35	946.636
1166.63	834.343	1166.45	639.558	1166.45	468.601	1166.28	904.799
1168.56	817.152	1168.38	657.38	1168.38	402.581	1168.2	940.356
1170.49	917.749	1170.31	687.327	1170.31	544.617	1170.13	979.764
1172.41	973.732	1172.24	816.4	1172.24	527.507	1172.06	1088.36
1174.34	1050.9	1174.16	839.101	1174.16	515.954	1173.98	1182.66
1176.26	1016.26	1176.09	942.927	1176.09	671.957	1175.91	1354.09
1178.19	854.399	1178.01	901.38	1178.01	671.517	1177.83	1289.64
1180.11	824.327	1179.94	781.959	1179.94	663.134	1179.76	1240.31
1182.04	767.838	1181.86	736.165	1181.86	565.807	1181.68	1128.11
1183.96	749.335	1183.78	646.996	1183.78	487.353	1183.61	986.027
1185.88	746.414	1185.71	638.957	1185.71	423.565	1185.53	953.068
1187.8	841.679	1187.63	656.543	1187.63	408.532	1187.45	971.231
1189.73	923.128	1189.55	743.255	1189.55	458.455	1189.37	1028.52
1191.65	936.159	1191.47	804.594	1191.47	530.134	1191.29	1083.92
1193.57	924.174	1193.39	850.662	1193.39	518.27	1193.21	1216.46
1195.49	980.972	1195.31	879.615	1195.31	563.26	1195.13	1252.11
1197.4	1053.35	1197.23	847.194	1197.23	446.407	1197.05	1333.89
1199.32	1208.51	1199.15	964.899	1199.15	465.307	1198.97	1376.79
1201.24	1389.06	1201.06	1088.73	1201.06	610.51	1200.89	1480.81
1203.16	1712.59	1202.98	1413.69	1202.98	715.37	1202.8	1749.81
1205.07	1955.1	1204.9	1726.77	1204.9	920.287	1204.72	2073.95
1206.99	2038.19	1206.81	1954.77	1206.81	1244.16	1206.64	2481.22
1208.9	1949.25	1208.73	2050.49	1208.73	1384.59	1208.55	2753.61
1210.82	1752.7	1210.64	1922.84	1210.64	1446.88	1210.47	2790.13
1212.73	1529.74	1212.56	1690.29	1212.56	1320.32	1212.38	2574.77
1214.65	1393.75	1214.47	1466.89	1214.47	1118.32	1214.29	2244.53
1216.56	1334.94	1216.38	1300.61	1216.38	905.672	1216.21	1976.42
1218.47	1396.72	1218.3	1215.46	1218.3	763.387	1218.12	1733.43
1220.38	1489.47	1220.21	1215.94	1220.21	750.856	1220.03	1695.56
1222.29	1637.01	1222.12	1356.04	1222.12	654.785	1221.94	1781.82
1224.2	1823.92	1224.03	1503.78	1224.03	807.273	1223.85	1940.2
1226.11	2025.02	1225.94	1711.63	1225.94	878.915	1225.76	2165.71
1228.02	2100.29	1227.85	1871.62	1227.85	1023.62	1227.67	2399.34
1229.93	2300.34	1229.76	2013.73	1229.76	1052.38	1229.58	2640.09
1231.84	2458.57	1231.66	2223.49	1231.66	1243.3	1231.49	2878.97
1233.75	2671.58	1233.57	2365.86	1233.57	1442.47	1233.4	3076.98
1235.66	2888.97	1235.48	2610.36	1235.48	1555.41	1235.3	3345.11
1237.56	3095.34	1237.39	2824.99	1237.39	1736	1237.21	3629.36
1239.47	3341.09	1239.29	3035.26	1239.29	1927.56	1239.12	3872.74
1241.37	3574.41	1241.2	3362.66	1241.2	2211.07	1241.02	4216.25
1243.28	3694.52	1243.1	3496.68	1243.1	2359.74	1242.92	4457.88
1245.18	3876.4	1245.01	3627.82	1245.01	2527.47	1244.83	4710.64
1247.08	4051.46	1246.91	3763.61	1246.91	2681.87	1246.73	4903.53
1248.99	4228.11	1248.81	3847.02	1248.81	2914.73	1248.64	4999.54
1250.89	4474.92	1250.71	3950.07	1250.71	2918.24	1250.54	5089.67
1252.79	4651.92	1252.62	3880.74	1252.62	3016.41	1252.44	5141.94
1254.69	4859.9	1254.52	3999.05	1254.52	3017.55	1254.34	5236.33
1256.59	4963.06	1256.42	3905.99	1256.42	3099.84	1256.24	5189.85
1258.49	5141.99	1258.32	3949.55	1258.32	3171.5	1258.14	5204.5
1260.39	5263.51	1260.22	3951.26	1260.22	3210.92	1260.04	5136.27
1262.29	5381.39	1262.11	4025.09	1262.11	3247.8	1261.94	5182.17
1264.19	5209.46	1264.01	4024.05	1264.01	3322.65	1263.84	5269.21
1266.09	4859.9	1265.91	4011.15	1265.91	3297.75	1265.73	5265.36
1267.98	4475.52	1267.81	3948.87	1267.81	3240.62	1267.63	5251.65
1269.88	3996.12	1269.7	3862.74	1269.7	3153.95	1269.53	5171.07
1271.77	3710.11	1271.6	3784.23	1271.6	2972.97	1271.42	5143.62
1273.67	3425.66	1273.49	3573.87	1273.49	2784.02	1273.32	4974.29
1275.56	3252	1275.39	3407.13	1275.39	2743.74	1275.21	4770.1
1277.46	3100.92	1277.28	3332.04	1277.28	2649.64	1277.11	4619.04
1279.35	3017.21	1279.18	3248.07	1279.18	2523.3	1279	4491.11
1281.24	2872.09	1281.07	3195.74	1281.07	2337.72	1280.89	4372.3
1283.14	2874.14	1282.96	3100.05	1282.96	2300.81	1282.79	4351.63
1285.03	2720.97	1284.85	3089.99	1284.85	2210.07	1284.68	4229.1
1286.92	2691.18	1286.74	2958.57	1286.74	2141.09	1286.57	4142.69
1288.81	2594.37	1288.63	2921.78	1288.63	2101.98	1288.46	4051.41
1290.7	2588.74	1290.52	2885.13	1290.52	2073.84	1290.35	4022.27
1292.59	2587.49	1292.41	2866.62	1292.41	2064.77	1292.24	3966.26
1294.48	2600.42	1294.3	2920.24	1294.3	2058.56	1294.13	3915.39
1296.36	2689.12	1296.19	2905.02	1296.19	2025.53	1296.01	3940.65
1298.25	2629.61	1298.08	2993.41	1298.08	2143.86	1297.9	3948.04
1300.14	2633.27	1299.96	3018.96	1299.96	2154.37	1299.79	4025.56
1302.02	2607.72	1301.85	3007.16	1301.85	2154.24	1301.68	4025.23
1303.91	2610.34	1303.74	2903.97	1303.74	2148.89	1303.56	4081.02
1305.8	2498.36	1305.62	2937.43	1305.62	2119.4	1305.45	4086.95
1307.68	2470.54	1307.51	2900.53	1307.51	2092.79	1307.33	4014.02
1309.56	2455.5	1309.39	2803.78	1309.39	2039.36	1309.22	3925.23
1311.45	2428.05	1311.27	2740.17	1311.27	1899.69	1311.1	3846.57
1313.33	2420.39	1313.16	2684.2	1313.16	1865.5	1312.98	3855.05
1315.21	2414.3	1315.04	2727.38	1315.04	1904.38	1314.86	3840.67
1317.09	2367.79	1316.92	2731.68	1316.92	1800.34	1316.75	3816.42
1318.97	2321.45	1318.8	2707.65	1318.8	1788.27	1318.63	3770.32
1320.86	2322.91	1320.68	2611.76	1320.68	1784.48	1320.51	3792.35
1322.73	2262.95	1322.56	2613.49	1322.56	1716.07	1322.39	3763.52
1324.61	2236.77	1324.44	2537.39	1324.44	1696.43	1324.27	3683.84
1326.49	2213.57	1326.32	2534.93	1326.32	1644.57	1326.14	3533.29
1328.37	2239.55	1328.2	2535.61	1328.2	1663.09	1328.02	3552.89
1330.25	2297.93	1330.08	2576.94	1330.08	1706.09	1329.9	3649.63
1332.13	2339.68	1331.95	2595.93	1331.95	1743.86	1331.78	3673.5
1334	2495.01	1333.83	2714.05	1333.83	1870.92	1333.65	3790.53
1335.88	2559.54	1335.7	2835.33	1335.7	1941.46	1335.53	3868.69
1337.75	2558.44	1337.58	2910.26	1337.58	2055.38	1337.41	4036
1339.63	2530.92	1339.45	2905.83	1339.45	2155.37	1339.28	4034.46
1341.5	2400.01	1341.33	2829.33	1341.33	2077.6	1341.15	4070.46
1343.37	2230.06	1343.2	2750.05	1343.2	2132.3	1343.03	3891.06
1345.25	2056.1	1345.07	2543.43	1345.07	1976.59	1344.9	3712.8
1347.12	1854.33	1346.95	2321.95	1346.95	1726.56	1346.77	3415.7
1348.99	1687.76	1348.82	2094.63	1348.82	1641.41	1348.64	3112.73
1350.86	1449.95	1350.69	1847.97	1350.69	1459.25	1350.52	2782.92
1352.73	1334.14	1352.56	1616.46	1352.56	1144.98	1352.39	2445.26
1354.6	1144.32	1354.43	1347.6	1354.43	1060.39	1354.26	2040.74
1356.47	1049.12	1356.3	1215.4	1356.3	851.791	1356.13	1811.37
1358.34	1059.69	1358.17	1098.35	1358.17	772.98	1358	1578.16
1360.21	978.039	1360.04	1012.96	1360.04	775.359	1359.86	1410.09
1362.08	1036.57	1361.9	1005.73	1361.9	637.529	1361.73	1321.18
1363.94	1050.31	1363.77	952.152	1363.77	588.989	1363.6	1244.41
1365.81	1027.84	1365.64	963.236	1365.64	605.44	1365.47	1207.8
1367.68	1022.36	1367.5	872.48	1367.5	581.585	1367.33	1093.35
1369.54	980.671	1369.37	943.883	1369.37	579.525	1369.2	1102.05
1371.41	1076.37	1371.23	886.449	1371.23	593.86	1371.06	1001.9
1373.27	1096.66	1373.1	892.176	1373.1	638.088	1372.93	978.916
1375.13	1198.35	1374.96	943.067	1374.96	660.914	1374.79	970.083
1377	1321.22	1376.83	1036.12	1376.83	759.537	1376.65	1006.41
1378.86	1358.89	1378.69	1135.34	1378.69	863.76	1378.52	1051.89
1380.72	1549.35	1380.55	1236.22	1380.55	1046.48	1380.38	1101.54
1382.58	1758.2	1382.41	1337.28	1382.41	1102.5	1382.24	1199.34
1384.44	1970.05	1384.27	1537.5	1384.27	1277.53	1384.1	1305.31
1386.3	2191.9	1386.13	1713.88	1386.13	1525.65	1385.96	1457.43
1388.16	2377.52	1387.99	1858.93	1387.99	1755.08	1387.82	1565.72
1390.02	2697.76	1389.85	2020.66	1389.85	2030.62	1389.68	1680.17
1391.88	2973.39	1391.71	2190.06	1391.71	2273.96	1391.54	1810.79
1393.74	3305.2	1393.57	2352.14	1393.57	2509.41	1393.4	1953.58
1395.6	3619.03	1395.43	2586.38	1395.43	2782.86	1395.25	1969.53
1397.45	4109.45	1397.28	2730.8	1397.28	2962.03	1397.11	2102.65
1399.31	4661.66	1399.14	2911.38	1399.14	3190	1398.97	2211.93
1401.17	5173.49	1400.99	3150.66	1400.99	3523.5	1400.82	2338.39
1403.02	5759.7	1402.85	3294.66	1402.85	3898.8	1402.68	2484.39
1404.88	6274.72	1404.7	3625.61	1404.7	4116.39	1404.53	2711.01
1406.73	6753.53	1406.56	3889.23	1406.56	4550.2	1406.38	2895.81
1408.58	7128.95	1408.41	4133.53	1408.41	4932.95	1408.24	3223.78
1410.44	7353.37	1410.26	4439.52	1410.26	5275.4	1410.09	3533.93
1412.29	7499.59	1412.12	4673.69	1412.12	5491.15	1411.94	3803.25
1414.14	7408.3	1413.97	4896.05	1413.97	5801.65	1413.8	4043.75
1415.99	7119.63	1415.82	4949.09	1415.82	5961.17	1415.65	4210.42
1417.84	6665.65	1417.67	5000.81	1417.67	5931.9	1417.5	4359.27
1419.69	6318.3	1419.52	4919.22	1419.52	5821.85	1419.35	4395.31
1421.54	5769.54	1421.37	4884.31	1421.37	5722.81	1421.2	4422.52
1423.39	5345.59	1423.22	4714.6	1423.22	5513.35	1423.05	4364.92
1425.24	4923.24	1425.07	4449.09	1425.07	5244.67	1424.89	4243.49
1427.08	4568.31	1426.91	4194.27	1426.91	5041.03	1426.74	4090.26
1428.93	4314.38	1428.76	4073.13	1428.76	4610.84	1428.59	3829.21
1430.78	4085.87	1430.61	3818.7	1430.61	4442.77	1430.43	3665.35
1432.62	4039.56	1432.45	3709.97	1432.45	4199.34	1432.28	3603.67
1434.47	4066.27	1434.3	3725.93	1434.3	4029.05	1434.13	3616.19
1436.31	4083.39	1436.14	3769.08	1436.14	3945.38	1435.97	3709.9
1438.16	4351.33	1437.99	3959.45	1437.99	4021.27	1437.82	3898.8
1440	4493.47	1439.83	4202.51	1439.83	4199.98	1439.66	4149.9
1441.84	4768.83	1441.67	4493.77	1441.67	4354.67	1441.5	4515.19
1443.69	5073.81	1443.52	4854.26	1443.52	4558.17	1443.34	4949.68
1445.53	5481.21	1445.36	5288.44	1445.36	4915.84	1445.19	5559.37
1447.37	5760.02	1447.2	5749.85	1447.2	5287.25	1447.03	5874.76
1449.21	6036.25	1449.04	6203.94	1449.04	5637.3	1448.87	6337.61
1451.05	6118.1	1450.88	6494.94	1450.88	5869.5	1450.71	7368.36
1452.89	6050.37	1452.72	6602.77	1452.72	6233.33	1452.55	7717.66
1454.73	5928.27	1454.56	6563.81	1454.56	6214	1454.39	7919.16
1456.57	5622.99	1456.4	6396.06	1456.4	6070.73	1456.23	7840.87
1458.41	5389.33	1458.24	6203.04	1458.24	5817.04	1458.07	7682.79
1460.24	5014.13	1460.07	5785.98	1460.07	5687.79	1459.9	7416.93
1462.08	4681.29	1461.91	5369.15	1461.91	5329.31	1461.74	6998.28
1463.92	4277.29	1463.75	4975.29	1463.75	5108.78	1463.58	6585.84
1465.75	3862.31	1465.58	4581.66	1465.58	4775.14	1465.41	6083.62
1467.59	3514.76	1467.42	4188.27	1467.42	4403.97	1467.25	5560.62
1469.42	3196.84	1469.25	3794.1	1469.25	4051.97	1469.08	4986.84
1471.26	2881.96	1471.09	3401.67	1471.09	3681.34	1470.92	4431.28
1473.09	2624.69	1472.92	3018.48	1472.92	3375.78	1472.75	4003.95
1474.92	2303.27	1474.75	2679.01	1474.75	3024.62	1474.58	3619.85
1476.76	2039.48	1476.59	2362.3	1476.59	2749.36	1476.41	3181.98
1478.59	1820.73	1478.42	2033.84	1478.42	2441.96	1478.25	2838.34
1480.42	1647.02	1480.25	1789.61	1480.25	2083.56	1480.08	2393.94
1482.25	1421.74	1482.08	1509.63	1482.08	1798.35	1481.91	2066.77
1484.08	1293.3	1483.91	1294.41	1483.91	1580.94	1483.74	1776.84
1485.91	1149.7	1485.74	1083.94	1485.74	1380.02	1485.57	1484.16
1487.74	1013.35	1487.57	878.227	1487.57	1144.31	1487.4	1224.71
1489.57	925.296	1489.4	737.275	1489.4	906.201	1489.23	1047.52
1491.39	835.117	1491.22	597.775	1491.22	698.301	1491.05	876.521
1493.22	756.367	1493.05	524.586	1493.05	606.298	1492.88	719.578
1495.05	731.046	1494.88	490.662	1494.88	574.009	1494.71	632.887
1496.87	658.357	1496.7	455.508	1496.7	501.536	1496.53	581.453
1498.7	629.3	1498.53	434.125	1498.53	483.378	1498.36	511.276
1500.52	593.82	1500.36	377.017	1500.36	454.745	1500.19	489.362
1502.35	624.901	1502.18	393.381	1502.18	399.435	1502.01	468.713
1504.17	618.335	1504	385.945	1504	498.355	1503.83	443.306
1506	593.82	1505.83	377.017	1505.83	397.807	1505.66	442.925
1507.82	613.152	1507.65	377.631	1507.65	397.807	1507.48	442.925
1509.64	593.82	1509.47	377.017	1509.47	448.718	1509.3	445.925
1511.46	643.125	1511.29	402.274	1511.29	467.386	1511.12	442.925
1513.28	627.252	1513.12	400.964	1513.12	397.807	1512.95	470.925
1515.1	635.356	1514.94	390.777	1514.94	426.886	1514.77	497.638
1516.92	663.24	1516.76	428.718	1516.76	508.118	1516.59	497.606
1518.74	656.302	1518.58	435.284	1518.58	492.307	1518.41	512.646
1520.56	628.543	1520.39	464.475	1520.39	419.953	1520.22	537.809
1522.38	631.763	1522.21	483.293	1522.21	493.555	1522.04	526.095
1524.2	658.959	1524.03	482.738	1524.03	462.01	1523.86	517.503
1526.02	654.136	1525.85	461.307	1525.85	487.32	1525.68	529.034
1527.83	670.489	1527.66	477.502	1527.66	488.489	1527.5	533.688
1529.65	677.222	1529.48	474.324	1529.48	533.012	1529.31	544.464
1531.46	731.433	1531.3	478.772	1531.3	526.392	1531.13	559.364
1533.28	722.022	1533.11	514.845	1533.11	528.025	1532.94	582.386
1535.09	760.089	1534.93	558.546	1534.93	527.118	1534.76	612.564
1536.91	753.536	1536.74	564.871	1536.74	615.465	1536.57	628.532
1538.72	787.759	1538.55	604.324	1538.55	598.668	1538.38	624.8
1540.53	795.563	1540.37	661.904	1540.37	714.328	1540.2	659.192
1542.35	879.143	1542.18	713.61	1542.18	705.945	1542.01	690.708
1544.16	905.502	1543.99	731.61	1543.99	754.418	1543.82	756.346
1545.97	957.24	1545.8	754.942	1545.8	819.247	1545.63	783.109
1547.78	937.756	1547.61	793.401	1547.61	808.447	1547.44	844.995
1549.59	977.252	1549.42	819.987	1549.42	922.031	1549.25	872.004
1551.4	955.325	1551.23	851.199	1551.23	941.274	1551.06	888.138
1553.21	974.177	1553.04	821.038	1553.04	903.973	1552.87	902.396
1555.02	966.609	1554.85	869.005	1554.85	991.03	1554.68	890.778
1556.82	960.62	1556.66	861.6	1556.66	972.945	1556.49	867.284
1558.63	960.408	1558.46	891.822	1558.46	1057.61	1558.3	848.915
1560.44	904.378	1560.27	874.172	1560.27	980.443	1560.1	788.67
1562.24	903.125	1562.08	825.147	1562.08	1008.73	1561.91	773.55
1564.05	908.725	1563.88	812.253	1563.88	969.673	1563.71	808.555
1565.86	930.052	1565.69	862.485	1565.69	1038.77	1565.52	769.718
1567.66	937.559	1567.49	849.846	1567.49	1113.43	1567.32	773.685
1569.46	908.845	1569.3	883.835	1569.3	1093.75	1569.13	775.941
1571.27	919.512	1571.1	881.952	1571.1	1114.73	1570.93	769.322
1573.07	979.357	1572.9	950.698	1572.9	1195.27	1572.73	744.828
1574.87	986.184	1574.71	950.698	1574.71	1219.26	1574.54	832.461
1576.67	1043.59	1576.51	976.072	1576.51	1257.06	1576.34	859.219
1578.48	1054.98	1578.31	1049.58	1578.31	1319.01	1578.14	879.104
1580.28	1112.74	1580.11	1109.71	1580.11	1383.83	1579.94	948.115
1582.08	1209.89	1581.91	1198.47	1581.91	1427.2	1581.74	1006.25
1583.88	1297.42	1583.71	1239.36	1583.71	1519.33	1583.54	1055.52
1585.67	1354.33	1585.51	1383.88	1585.51	1619.72	1585.34	1205.91
1587.47	1383.42	1587.31	1467.04	1587.31	1749.98	1587.14	1380.43
1589.27	1425.3	1589.1	1499.32	1589.1	1856.09	1588.94	1427.08
1591.07	1512.15	1590.9	1527.22	1590.9	1832.76	1590.73	1452.85
1592.87	1604.55	1592.7	1612.28	1592.7	1901.4	1592.53	1490.75
1594.66	1841.39	1594.49	1787.44	1594.49	2045.8	1594.33	1645.82
1596.46	2009.81	1596.29	1959.75	1596.29	2103.95	1596.12	1824.78
1598.25	2118.21	1598.09	2181.69	1598.09	2345.87	1597.92	2023.94
1600.05	2179.2	1599.88	2355.76	1599.88	2560.96	1599.71	2219.23
1601.84	2409.76	1601.67	2588.26	1601.67	2795.09	1601.51	2368.65
1603.63	2548.11	1603.47	2796.96	1603.47	3105	1603.3	2636.2
1605.43	2601.26	1605.26	2918.79	1605.26	3226.5	1605.09	2913.87
1607.22	2654.57	1607.05	3042.26	1607.05	3390.77	1606.89	3139.68
1609.01	2727.68	1608.85	3051.86	1608.85	3379.72	1608.68	3233.62
1610.8	2946.57	1610.64	3207.09	1610.64	3403.92	1610.47	3311.68
1612.59	3122.24	1612.43	3342.95	1612.43	3463.37	1612.26	3474.88
1614.38	3204.29	1614.22	3615.45	1614.22	3636.41	1614.05	3783.21
1616.17	3230.54	1616.01	3651.07	1616.01	3850.09	1615.84	4010.67
1617.96	3149.17	1617.8	3697.35	1617.8	4015.36	1617.63	4176.27
1619.75	2999.37	1619.59	3544.24	1619.59	3902.69	1619.42	4101.99
1621.54	3003.59	1621.37	3484.28	1621.37	3890.08	1621.21	3933.88
1623.33	2985.58	1623.16	3502.45	1623.16	3785.83	1622.99	3852.85
1625.11	3107.78	1624.95	3555.26	1624.95	3732.89	1624.78	3757.84
1626.9	3196.56	1626.73	3633.7	1626.73	3860.51	1626.57	3892.97
1628.69	3414.32	1628.52	3777.7	1628.52	3937.01	1628.35	4026.22
1630.47	3551.07	1630.31	4009.28	1630.31	4046.49	1630.14	4215.62
1632.26	3730.02	1632.09	4125.49	1632.09	4218.32	1631.92	4426.14
1634.04	3927.35	1633.88	4376.85	1633.88	4312.01	1633.71	4639.8
1635.83	4179.48	1635.66	4622.34	1635.66	4631.88	1635.49	4938.6
1637.61	4417.78	1637.44	4909.97	1637.44	4757.64	1637.28	5247.53
1639.39	4723.49	1639.22	5124.23	1639.22	5002.37	1639.06	5545.6
1641.17	4977.57	1641.01	5460.14	1641.01	5195.96	1640.84	5911.81
1642.95	5272.46	1642.79	5794.68	1642.79	5527.41	1642.62	6298.15
1644.74	5637.86	1644.57	6212.61	1644.57	5848.25	1644.4	6753.63
1646.52	5938.53	1646.35	6630.68	1646.35	6088.26	1646.18	7258.28
1648.3	6348.59	1648.13	7046.64	1648.13	6428.35	1647.96	7755.25
1650.08	6592.26	1649.91	7408.76	1649.91	6749.68	1649.74	8242
1651.85	6789.92	1651.69	7635.26	1651.69	7071.19	1651.52	8703.9
1653.63	6881.36	1653.47	7854.99	1653.47	7284.9	1653.3	9107.93
1655.41	6816.19	1655.24	7917.38	1655.24	7354.64	1655.08	9299.1
1657.19	6752.63	1657.02	7819.41	1657.02	7385.61	1656.86	9301.42
1658.96	6686.47	1658.8	7744.08	1658.8	7345.46	1658.63	9236.87
1660.74	6673.7	1660.57	7649.4	1660.57	7189.88	1660.41	9048.47
1662.52	6746.52	1662.35	7613.35	1662.35	7061.39	1662.18	8889.2
1664.29	6773.34	1664.13	7629.96	1664.13	6989.73	1663.96	8743.08
1666.07	6577.76	1665.9	7483.2	1665.9	6931.76	1665.73	8684.11
1667.84	6346.76	1667.67	7369.6	1667.67	6890.18	1667.51	8591.27
1669.61	6067.38	1669.45	7019.13	1669.45	6754.27	1669.28	8363.61
1671.39	5753.19	1671.22	6803.82	1671.22	6432.24	1671.05	7973.58
1673.16	5492.41	1672.99	6417.66	1672.99	6258.87	1672.83	7623.04
1674.93	5212.23	1674.77	6246.14	1674.77	5947.99	1674.6	7282.64
1676.7	5006.44	1676.54	5959.64	1676.54	5688.58	1676.37	6963.38
1678.47	4858.27	1678.31	5722.26	1678.31	5388.85	1678.14	6772.27
1680.24	4652.89	1680.08	5527.03	1680.08	5308.01	1679.91	6475.31
1682.01	4414.1	1681.85	5268.96	1681.85	5058.91	1681.68	6202.5
1683.78	4154.54	1683.62	5014.03	1683.62	4854.76	1683.45	5957.83
1685.55	3925.96	1685.38	4774.26	1685.38	4536.68	1685.22	5666.32
1687.32	3724.21	1687.15	4428.14	1687.15	4394.28	1686.99	5334.95
1689.09	3400.85	1688.92	4166.16	1688.92	4087.37	1688.76	5044.73
1690.85	3120.85	1690.69	3802.35	1690.69	3818.45	1690.52	4689.67
1692.62	2820.1	1692.45	3539.18	1692.45	3584.79	1692.29	4258.67
1694.38	2585.35	1694.22	3244.66	1694.22	3270.32	1694.05	3893.75
1696.15	2374.62	1695.99	2927.8	1695.99	3066.69	1695.82	3488.99
1697.92	2103.89	1697.75	2630.8	1697.75	2776.33	1697.59	3168.38
1699.68	1892.18	1699.52	2360.61	1699.52	2602.27	1699.35	2846.93
1701.44	1707.27	1701.28	2126.57	1701.28	2258.3	1701.11	2508.63
1703.21	1546.38	1703.04	1874.67	1703.04	2118.3	1702.88	2205.48
1704.97	1401.11	1704.81	1741.44	1704.81	1903.34	1704.64	1977.49
1706.73	1288.23	1706.57	1468.86	1706.57	1781.71	1706.4	1738.66
1708.49	1206.38	1708.33	1385.44	1708.33	1565	1708.16	1526.99
1710.25	1138.74	1710.09	1291.69	1710.09	1507.98	1709.92	1350.47
1712.02	1056.14	1711.85	1225.09	1711.85	1459.25	1711.69	1255.12
1713.78	1033.52	1713.61	1247.16	1713.61	1345.91	1713.45	1165.95
1715.53	1001.31	1715.37	1239.39	1715.37	1421.76	1715.21	1047.92
1717.29	983.326	1717.13	1113.28	1717.13	1325.01	1716.96	992.884
1719.05	982.359	1718.89	1086.28	1718.89	1406.64	1718.72	972.01
1720.81	956.41	1720.65	1072.83	1720.65	1372.38	1720.48	962.3
1722.57	936.284	1722.4	1056.55	1722.4	1438.21	1722.24	952.753
1724.32	913.578	1724.16	1029.93	1724.16	1388.13	1724	887.371
1726.08	893.896	1725.92	974.985	1725.92	1288.86	1725.75	873.155
1727.84	849.239	1727.67	920.203	1727.67	1220.69	1727.51	866.105
1729.59	842.605	1729.43	862.59	1729.43	1148.18	1729.26	815.223
1731.35	855.799	1731.18	851.646	1731.18	1136.5	1731.02	743.51
1733.1	798.399	1732.94	776.373	1732.94	1022.42	1732.77	769.966
1734.85	779.619	1734.69	816.771	1734.69	973.345	1734.53	709.966
1736.61	766.669	1736.44	768.84	1736.44	967.672	1736.28	693.593
1738.36	741.349	1738.2	740.585	1738.2	843.402	1738.03	664.392
1740.11	727.46	1739.95	707.585	1739.95	797.637	1739.78	682.363
1741.86	715.203	1741.7	661.501	1741.7	814.177	1741.54	665.509
1743.62	722.779	1743.45	639.596	1743.45	801.225	1743.29	644.829
1745.37	699.79	1745.2	566.865	1745.2	694.588	1745.04	609.326
1747.12	678.154	1746.95	552.813	1746.95	687.876	1746.79	584
1748.87	676.448	1748.7	525.439	1748.7	568.048	1748.54	581.852
1750.61	662.367	1750.45	523.745	1750.45	542.225	1750.29	579.885
1752.36	598.646	1752.2	463.617	1752.2	508.513	1752.03	556.712
1754.11	611.61	1753.95	459.711	1753.95	518.216	1753.78	499.098
1755.86	593.82	1755.69	449.981	1755.69	509.231	1755.53	484.494
1757.6	623.211	1757.44	437.428	1757.44	476.164	1757.28	487.073
1759.35	606.297	1759.19	400.295	1759.19	494.613	1759.02	478.837
1761.1	593.82	1760.93	377.017	1760.93	443.081	1760.77	458.787
1762.84	615.409	1762.68	389.742	1762.68	475.467	1762.51	442.925
1764.59	593.82	1764.42	384.348	1764.42	442.827	1764.26	465.04
1766.33	599.873	1766.17	377.017	1766.17	397.807	1766	454.892
1768.07	604.677	1767.91	400.443	1767.91	454.507	1767.75	442.925
1769.82	593.82	1769.65	388.431	1769.65	416.008	1769.49	442.925
1771.56	598.507	1771.4	391.601	1771.4	437.098	1771.23	453.386
1773.3	609.339	1773.14	385.953	1773.14	425.976	1772.98	448.029
1775.04	609.176	1774.88	396.991	1774.88	398.847	1774.72	448.833
1776.78	593.82	1776.62	391.171	1776.62	450.206	1776.46	462.798
1778.53	603.915	1778.36	397.894	1778.36	442.36	1778.2	442.925
1780.27	603.547	1780.1	412.058	1780.1	410.224	1779.94	442.925
1782	600.575	1781.84	377.017	1781.84	491.67	1781.68	449.807
1783.74	613.199	1783.58	410.017	1783.58	397.807	1783.42	452.699
1785.48	593.82	1785.32	391.548	1785.32	486.907	1785.16	448.738
1787.22	616.22	1787.06	419.151	1787.06	408.672	1786.89	442.925
1788.96	599.796	1788.79	392.754	1788.79	464.921	1788.63	454.241
1790.69	603.27	1790.53	400.717	1790.53	439.382	1790.37	476.997
1792.43	605.529	1792.27	377.017	1792.27	424.802	1792.1	445.891
1794.17	616.374	1794	390.45	1794	431.984	1793.84	442.925
1795.9	595.203	1795.74	394.166	1795.74	397.807	1795.58	450.925
1797.64	593.82	1797.47	377.017	1797.47	424.575	1797.31	442.925
1799.37	601.952	1799.21	385.83	1799.21	397.807	1799.05	452.741
1801.1	593.82	1800.94	377.017	1800.94	397.807	1800.78	442.925
1802.84	593.82	1802.68	377.017	1802.68	397.807	1802.51	442.925
1804.57	618.685	1804.41	377.017	1804.41	424.183	1804.24	445.553
1806.3	601.625	1806.14	397.698	1806.14	412.849	1805.98	442.925
1808.03	625.164	1807.87	387.051	1807.87	452.909	1807.71	458.235
1809.76	593.82	1809.6	377.017	1809.6	439.063	1809.44	446.626
1811.5	608.108	1811.33	382.789	1811.33	409.115	1811.17	451.099
1813.23	611.254	1813.06	424.582	1813.06	411.666	1812.9	456.66
1814.95	631.261	1814.79	409.481	1814.79	416.902	1814.63	456.312
1816.68	605.128	1816.52	399.012	1816.52	459.953	1816.36	446.06
1818.41	618.257	1818.25	405.188	1818.25	397.807	1818.09	448.909
1820.14	634.249	1819.98	377.017	1819.98	425.255	1819.82	450.865
1821.87	599.906	1821.71	403.077	1821.71	417.666	1821.54	450.855
1823.59	597.827	1823.43	384.224	1823.43	472.241	1823.27	442.925
1825.32	601.415	1825.16	396.96	1825.16	437.778	1825	444.201
1827.05	593.82	1826.89	388.794	1826.89	427.683	1826.72	457.522
1828.77	630.154	1828.61	398.727	1828.61	441.952	1828.45	464.889
1830.5	638.497	1830.34	399.768	1830.34	413.089	1830.17	461.301
1832.22	625.873	1832.06	403.92	1832.06	446.394	1831.9	453.762
1833.95	642.744	1833.78	420.09	1833.78	448.411	1833.62	466.754
1835.67	612.042	1835.51	421.622	1835.51	427.926	1835.35	444.313
1837.39	628.981	1837.23	445.797	1837.23	461.511	1837.07	442.925
1839.11	609.561	1838.95	377.017	1838.95	476.212	1838.79	468.458
1840.84	598.585	1840.67	419.291	1840.67	399.173	1840.51	455.021
1842.56	642.25	1842.4	433.083	1842.4	397.807	1842.23	464.614
1844.28	610.357	1844.12	421.397	1844.12	407.449	1843.95	464.237
1846	609.308	1845.84	423.229	1845.84	460.337	1845.67	456.866
1847.72	612.501	1847.56	405.584	1847.56	440.373	1847.39	448.521
1849.44	615.219	1849.28	408.957	1849.28	417.077	1849.11	447.207
1851.16	593.82	1850.99	392.853	1850.99	397.807	1850.83	442.925
1852.87	604.019	1852.71	414.705	1852.71	438.677	1852.55	446.008
1854.59	613.91	1854.43	404.663	1854.43	411.785	1854.27	469.116
1856.31	604.237	1856.15	420.141	1856.15	425.439	1855.99	476.248
1858.02	596.001	1857.86	417.64	1857.86	452.633	1857.7	464.405
1859.74	622.801	1859.58	428.661	1859.58	439.371	1859.42	455.587
1861.46	606.238	1861.3	411.202	1861.3	426.152	1861.13	462.794
1863.17	635.911	1863.01	425.265	1863.01	415.676	1862.85	472.026
1864.89	622.22	1864.73	410.85	1864.73	399.846	1864.56	462.284
1866.6	611.366	1866.44	454.956	1866.44	508.256	1866.28	463.568
1868.31	621.55	1868.15	430.083	1868.15	435.812	1867.99	482.879
1870.03	607.97	1869.87	423.233	1869.87	449.812	1869.7	475.58
1871.74	619.625	1871.58	441.903	1871.58	463.855	1871.42	445.971
1873.45	618.719	1873.29	460.594	1873.29	504.94	1873.13	474.39
1875.16	595.448	1875	414.81	1875	438.072	1874.84	457.837
1876.87	597.415	1876.71	439.546	1876.71	449.547	1876.55	459.313
1878.58	593.82	1878.42	419.305	1878.42	409.765	1878.26	465.817
1880.29	645.747	1880.13	397.587	1880.13	429.427	1879.97	471.35
1882	609.511	1881.84	428.391	1881.84	435.634	1881.68	487.913
1883.71	622.311	1883.55	406.717	1883.55	468.887	1883.39	470.506
1885.42	604.348	1885.26	439.067	1885.26	423.884	1885.1	486.13
1887.13	606.021	1886.97	411.423	1886.97	443.726	1886.81	466.784
1888.84	611.901	1888.68	421.296	1888.68	476.107	1888.51	469.47
1890.54	603.81	1890.38	399.792	1890.38	454.356	1890.22	465.188
1892.25	608.357	1892.09	400.688	1892.09	492.048	1891.93	442.925
1893.95	611.54	1893.79	377.017	1893.79	397.807	1893.63	473.724
1895.66	600.76	1895.5	420.449	1895.5	440.748	1895.34	456.772
1897.36	622.216	1897.2	415.897	1897.2	484.056	1897.04	468.839
1899.07	597.509	1898.91	377.017	1898.91	397.807	1898.75	442.925
1900.77	593.82	1900.61	414.39	1900.61	428.476	1900.45	461.791
1902.48	639.71	1902.32	396.372	1902.32	437.592	1902.16	463.193
1904.18	612.837	1904.02	423.382	1904.02	457.555	1903.86	457.493
1905.88	615.401	1905.72	406.921	1905.72	485.668	1905.56	475.833
1907.58	630.601	1907.42	402.49	1907.42	467.926	1907.26	466.152
1909.28	613.637	1909.12	401.082	1909.12	406.455	1908.96	469.305
1910.98	641.509	1910.83	390.678	1910.83	477.525	1910.66	451.606
1912.68	628.818	1912.53	432.803	1912.53	478.437	1912.36	478.029
1914.38	593.82	1914.22	393.955	1914.22	447.433	1914.06	471.473
1916.08	603.618	1915.92	407.634	1915.92	438.072	1915.76	464.936
1917.78	635.909	1917.62	418.341	1917.62	436.822	1917.46	455.42
1919.48	616.437	1919.32	415.574	1919.32	397.807	1919.16	442.925
1921.18	612.805	1921.02	439.833	1921.02	426.395	1920.86	458.626
1922.88	632.012	1922.72	423.62	1922.72	401.05	1922.56	472.945
1924.57	600.862	1924.41	426.93	1924.41	467.578	1924.25	457.159
1926.27	621.554	1926.11	398.767	1926.11	431.573	1925.95	470.415
1927.96	617.089	1927.8	406.63	1927.8	441.512	1927.64	457.649
1929.66	636.467	1929.5	377.017	1929.5	478.475	1929.34	456.712
1931.35	637.686	1931.19	428.277	1931.19	429.106	1931.03	471.881
1933.05	624.946	1932.89	421.091	1932.89	436.501	1932.73	456.833
1934.74	608.049	1934.58	427.457	1934.58	441.264	1934.42	458.12
1936.43	609.392	1936.28	394.873	1936.28	429.889	1936.12	452.439
1938.13	620.602	1937.97	389.296	1937.97	437.478	1937.81	450.779
1939.82	640.266	1939.66	416.764	1939.66	445.13	1939.5	444.14
1941.51	631.971	1941.35	400.781	1941.35	460.944	1941.19	453.522
1943.2	625.117	1943.04	410.344	1943.04	444.42	1942.88	442.925
1944.89	642.102	1944.73	388.454	1944.73	438.753	1944.57	461.371
1946.58	626.926	1946.42	425.109	1946.42	460.147	1946.26	470.223
1948.27	617.389	1948.11	395.808	1948.11	473.502	1947.95	460.913
1949.96	613.491	1949.8	408.55	1949.8	422.113	1949.64	457.58
1951.65	616.633	1951.49	415.337	1951.49	416.683	1951.33	463.216
1953.34	610.014	1953.18	414.661	1953.18	397.807	1953.02	459.879
1955.03	635.632	1954.87	412.529	1954.87	460.796	1954.71	457.568
1956.71	596.889	1956.55	386.435	1956.55	445.565	1956.39	456.284
1958.4	635.184	1958.24	411.38	1958.24	446.615	1958.08	475.026
1960.08	621.718	1959.93	409.362	1959.93	428.846	1959.77	450.794
1961.77	630.689	1961.61	398.382	1961.61	465.159	1961.45	473.587
1963.46	600.496	1963.3	411.438	1963.3	412.438	1963.14	463.405
1965.14	630.543	1964.98	408.031	1964.98	478.526	1964.82	449.248
1966.82	608.828	1966.67	400.158	1966.67	433.993	1966.51	456.116
1968.51	638.949	1968.35	399.822	1968.35	451.632	1968.19	455.914
1970.19	608.908	1970.03	377.017	1970.03	485.544	1969.87	442.925
1971.87	615.303	1971.71	425.76	1971.71	433.129	1971.56	472.781
1973.56	628.736	1973.4	377.017	1973.4	415.886	1973.24	481.601
1975.24	605.807	1975.08	408.777	1975.08	460.812	1974.92	457.247
1976.92	617.912	1976.76	401.591	1976.76	397.807	1976.6	458.888
1978.6	651.056	1978.44	409.457	1978.44	493.276	1978.28	469.451
1980.28	607.237	1980.12	400.846	1980.12	486.229	1979.96	470.294
1981.96	634.854	1981.8	401.264	1981.8	476.561	1981.64	473.143
1983.64	627.508	1983.48	410.731	1983.48	434.573	1983.32	450.011
1985.32	635.599	1985.16	391.562	1985.16	435.861	1985	457.903
1986.99	621.326	1986.84	390.616	1986.84	405.683	1986.68	471.82
1988.67	643.489	1988.51	405.576	1988.51	434.778	1988.35	451.76
1990.35	643.289	1990.19	385.275	1990.19	433.663	1990.03	458.724
1992.02	612.325	1991.87	377.017	1991.87	435.321	1991.71	454.712
1993.7	663.998	1993.54	403.913	1993.54	466.746	1993.38	461.723
1995.38	659.707	1995.22	417.372	1995.22	433.442	1995.06	464.757
1997.05	593.82	1996.89	390.396	1996.89	429.905	1996.74	476.813
1998.73	665.307	1998.57	412.981	1998.57	445.335	1998.41	459.893
2000.4	661.552	2000.24	420.627	2000.24	466.195	2000.08	474.995
2002.07	652.851	2001.92	389.329	2001.92	441.191	2001.76	462.12
2003.75	666.637	2003.59	403.089	2003.59	499.954	2003.43	462.267
2005.42	648.306	2005.26	394.401	2005.26	448.079	2005.1	475.436
2007.09	614.657	2006.93	394.767	2006.93	452.968	2006.78	464.627
2008.76	642.688	2008.61	413.185	2008.61	444.42	2008.45	471.839
2010.43	662.399	2010.28	397.152	2010.28	500.734	2010.12	492.073
2012.1	714.385	2011.95	393.17	2011.95	397.807	2011.79	467.329
2013.77	644.645	2013.62	392.232	2013.62	450.924	2013.46	490.606
2015.44	614.179	2015.29	397.342	2015.29	463.671	2015.13	465.904
2017.11	620.185	2016.96	397.998	2016.96	463.042	2016.8	467.223
2018.78	626.261	2018.62	406.197	2018.62	465.234	2018.47	472.564
2020.45	614.205	2020.29	393.44	2020.29	491.843	2020.13	442.925
2022.12	599.418	2021.96	419.724	2021.96	486.165	2021.8	466.614
2023.78	625.297	2023.63	377.017	2023.63	453.597	2023.47	470.379
2025.45	593.82	2025.29	407.755	2025.29	450.838	2025.14	494.217
2027.12	621.771	2026.96	377.017	2026.96	458.984	2026.8	474.126
2028.78	616.203	2028.63	415.373	2028.63	483.432	2028.47	481.102
2030.45	624.712	2030.29	377.313	2030.29	467.481	2030.13	462.143
2032.11	601.098	2031.96	390.337	2031.96	451.626	2031.8	478.247
2033.78	599.959	2033.62	400.443	2033.62	457.466	2033.46	471.412
2035.44	605.892	2035.28	404.623	2035.28	468.801	2035.13	454.635
2037.1	623.098	2036.95	387.879	2036.95	399.227	2036.79	484.915
2038.77	595.574	2038.61	397.567	2038.61	483.64	2038.45	472.25
2040.43	612.919	2040.27	410.06	2040.27	506.039	2040.11	464.591
2042.09	621.932	2041.93	435.582	2041.93	479.928	2041.78	468.979
2043.75	626.811	2043.59	405.668	2043.59	524.097	2043.44	470.419
2045.41	617.754	2045.25	396.813	2045.25	473.847	2045.1	473.91
2047.07	618.562	2046.91	409.015	2046.91	491.181	2046.76	466.217
2048.73	627.833	2048.57	398.775	2048.57	522.091	2048.42	469.671
2050.39	609.165	2050.23	429.089	2050.23	480.179	2050.08	474.35
2052.05	611.559	2051.89	420.454	2051.89	424.845	2051.74	486.073
2053.71	633.612	2053.55	440.372	2053.55	504.584	2053.39	509.839
2055.36	638.925	2055.21	412.339	2055.21	470.996	2055.05	491.647
2057.02	627.495	2056.87	427.856	2056.87	483.381	2056.71	478.497
2058.68	623.122	2058.52	399.92	2058.52	479.639	2058.37	463.386
2060.33	621.606	2060.18	408.029	2060.18	497.564	2060.02	464.315
2061.99	622.945	2061.83	420.684	2061.83	512.862	2061.68	467.282
2063.65	614.538	2063.49	424.383	2063.49	506.625	2063.33	467.287
2065.3	614.586	2065.14	432.625	2065.14	492.356	2064.99	474.329
2066.95	625.888	2066.8	422.91	2066.8	494.351	2066.64	490.408
2068.61	621.841	2068.45	423.736	2068.45	455.914	2068.3	451.521
2070.26	610.847	2070.11	412.603	2070.11	461.875	2069.95	469.67
2071.91	613.904	2071.76	412.01	2071.76	473.28	2071.6	457.853
2073.57	612.812	2073.41	387.453	2073.41	505.294	2073.25	459.069
2075.22	614.569	2075.06	415.435	2075.06	537.367	2074.91	471.319
2076.87	618.233	2076.71	429.957	2076.71	464.203	2076.56	472.601
2078.52	646.737	2078.37	441.513	2078.37	453.198	2078.21	443.915
2080.17	633.289	2080.02	409.605	2080.02	531.352	2079.86	477.261
2081.82	626.889	2081.67	437.733	2081.67	477.263	2081.51	480.637
2083.47	631.736	2083.32	450.896	2083.32	528.533	2083.16	463.044
2085.12	650.629	2084.96	446.092	2084.96	493.457	2084.81	481.481
2086.77	630.368	2086.61	412.822	2086.61	544.841	2086.46	467.948
2088.42	621.352	2088.26	405.087	2088.26	461.279	2088.1	493.444
2090.06	644.582	2089.91	415.383	2089.91	474.973	2089.75	468.968
2091.71	645.456	2091.55	431.711	2091.55	477.922	2091.4	466.521
2093.36	636.574	2093.2	452.57	2093.2	507.924	2093.05	486.102
2095	636.138	2094.85	428.46	2094.85	500.178	2094.69	462.711
2096.65	634.344	2096.49	425.38	2096.49	524.888	2096.34	459.347
2098.29	674.594	2098.14	419.332	2098.14	536.15	2097.98	461.01
2099.94	657.486	2099.78	419.313	2099.78	555.566	2099.63	489.699
2101.58	647.422	2101.43	431.324	2101.43	561.53	2101.27	464.415
2103.23	652.799	2103.07	425.364	2103.07	500.048	2102.91	463.157
2104.87	638.618	2104.71	450.932	2104.71	487.218	2104.56	442.925
2106.51	659.478	2106.36	440.529	2106.36	536.536	2106.2	466.561
2108.15	632.782	2108	412.152	2108	529.205	2107.84	487.223
2109.79	627.124	2109.64	445.305	2109.64	527.326	2109.48	481.913
2111.44	655.109	2111.28	446.983	2111.28	538.996	2111.12	489.629
2113.08	673.334	2112.92	409.69	2112.92	521.014	2112.77	472.371
2114.72	656.599	2114.56	453.423	2114.56	530.08	2114.41	488.138
2116.36	642.704	2116.2	443.183	2116.2	509.495	2116.05	477.931
2118	670.849	2117.84	468.969	2117.84	488.959	2117.68	467.75
2119.63	675.234	2119.48	445.281	2119.48	538.672	2119.32	487.593
2121.27	682.458	2121.12	441.117	2121.12	502.008	2120.96	468.46
2122.91	693.921	2122.76	441.48	2122.76	543.667	2122.6	481.353
2124.55	702.624	2124.39	474.868	2124.39	528.673	2124.24	482.269
2126.18	725.365	2126.03	436.281	2126.03	524.529	2125.87	471.209
2127.82	706.146	2127.67	454.717	2127.67	555.53	2127.51	485.173
2129.46	756.965	2129.3	450.68	2129.3	500.178	2129.15	486.161
2131.09	792.421	2130.94	464.666	2130.94	617.674	2130.78	479.172
2132.73	752.317	2132.57	453.175	2132.57	575.913	2132.42	482.206
2134.36	817.25	2134.21	438.709	2134.21	582.8	2134.05	485.263
2135.99	816.421	2135.84	445.267	2135.84	576.231	2135.68	502.343
2137.63	842.229	2137.47	429.348	2137.47	607.511	2137.32	489.445
2139.26	901.676	2139.11	465.952	2139.11	584.833	2138.95	485.569
2140.89	891.16	2140.74	430.581	2140.74	594.602	2140.58	491.716
2142.52	911.481	2142.37	459.731	2142.37	577.417	2142.22	513.885
2144.16	922.04	2144	464.904	2144	616.974	2143.85	520.076
2145.79	948.035	2145.63	482.1	2145.63	572.878	2145.48	494.288
2147.42	933.468	2147.26	481.318	2147.26	580.127	2147.11	501.523
2149.05	979.139	2148.89	449.06	2148.89	549.62	2148.74	514.778
2150.68	957.645	2150.52	467.823	2150.52	583.956	2150.37	508.055
2152.31	990.788	2152.15	471.609	2152.15	661.538	2152	502.353
2153.93	980.57	2153.78	512.916	2153.78	633.863	2153.63	518.673
2155.56	975.986	2155.41	438.745	2155.41	592.734	2155.25	514.013
2157.19	961.64	2157.04	505.598	2157.04	575.945	2156.88	523.374
2158.82	962.731	2158.66	471.96	2158.66	624.002	2158.51	504.756
2160.44	944.258	2160.29	481.833	2160.29	604.603	2160.14	518.158
2162.07	913.221	2161.92	481.227	2161.92	836.349	2161.76	507.581
2163.7	920.021	2163.54	443.144	2163.54	957.436	2163.39	507.025
2165.32	886.257	2165.17	462.079	2165.17	614.169	2165.01	511.488
2166.95	883.33	2166.79	475.038	2166.79	524.742	2166.64	503.972
2168.57	838.439	2168.42	483.517	2168.42	537.962	2168.26	499.476
2170.19	863.584	2170.04	475.518	2170.04	578.224	2169.89	479.001
2171.82	839.57	2171.66	467.541	2171.66	532.13	2171.51	509.545
2173.44	825.784	2173.29	449.084	2173.29	602.178	2173.13	502.109
2175.06	816.039	2174.91	451.646	2174.91	534.57	2174.75	485.693
2176.68	793.73	2176.53	448.23	2176.53	483.205	2176.38	491.297
2178.31	784.057	2178.15	444.836	2178.15	584.669	2178	476.92
2179.93	750.621	2179.77	456.461	2179.77	553.405	2179.62	494.564
2181.55	721.421	2181.39	441.106	2181.39	548.07	2181.24	473.226
2183.17	718.858	2183.01	476.774	2183.01	513.078	2182.86	492.909
2184.79	723.331	2184.63	417.96	2184.63	526.73	2184.48	489.611
2186.41	713.84	2186.25	452.168	2186.25	535.024	2186.1	497.332
2188.02	697.386	2187.87	445.896	2187.87	481.262	2187.72	502.073
2189.64	668.37	2189.49	474.144	2189.49	511.242	2189.33	481.833
2191.26	693.988	2191.11	437.911	2191.11	525.069	2190.95	500.612
2192.88	690.245	2192.72	425.702	2192.72	484.936	2192.57	485.411
2194.49	654.339	2194.34	394.01	2194.34	485.349	2194.19	499.229
2196.11	668.868	2195.96	425.339	2195.96	512.803	2195.8	487.066
2197.72	673.635	2197.57	465.688	2197.57	448.502	2197.42	470.922
2199.34	663.04	2199.19	441.558	2199.19	486.845	2199.03	500.798
2200.95	646.881	2200.8	466.947	2200.8	514.434	2200.65	478.693
2202.57	674.16	2202.42	445.857	2202.42	490.763	2202.26	488.607
2204.18	644.076	2204.03	426.286	2204.03	415.838	2203.88	482.54
2205.8	670.029	2205.64	447.237	2205.64	529.956	2205.49	491.492
2207.41	665.221	2207.26	433.707	2207.26	463.22	2207.1	468.463
2209.02	642.25	2208.87	441.705	2208.87	458.627	2208.71	475.807
2210.63	636.117	2210.48	421.707	2210.48	467.578	2210.33	485.463
2212.24	641.221	2212.09	451.737	2212.09	495.474	2211.94	482.492
2213.86	677.165	2213.7	417.286	2213.7	482.917	2213.55	463.54
2215.47	641.746	2215.31	396.357	2215.31	446.102	2215.16	487.607
2217.08	623.165	2216.92	405.447	2216.92	493.034	2216.77	477.693
2218.68	639.624	2218.53	405.558	2218.53	432.011	2218.38	462.798
2220.29	625.321	2220.14	426.688	2220.14	449.331	2219.99	478.922
2221.9	644.658	2221.75	399.839	2221.75	507.2	2221.6	485.066
2223.51	637.434	2223.36	409.01	2223.36	484.113	2223.21	464.229
2225.12	593.82	2224.97	409.202	2224.97	431.374	2224.81	489.411
2226.73	648.018	2226.57	407.911	2226.57	475.878	2226.42	468.612
2228.33	619.765	2228.18	421.644	2228.18	436.73	2228.03	483.833
2229.94	657.29	2229.79	412.896	2229.79	467.829	2229.63	472.073
2231.54	1214.25	2231.39	396.668	2231.39	469.274	2231.24	495.332
2233.15	691.855	2233	383.46	2233	473.467	2232.84	472.611
2234.75	625.891	2234.6	433.274	2234.6	518.208	2234.45	485.909
2236.36	641.164	2236.21	409.606	2236.21	503.596	2236.05	487.075
2237.96	620.073	2237.81	420.461	2237.81	411.998	2237.66	492.835
2239.57	620.018	2239.41	450.836	2239.41	449.123	2239.26	456.614
2241.17	593.82	2241.02	383.73	2241.02	407.992	2240.86	455.413
2242.77	611.618	2242.62	393.146	2242.62	466.806	2242.47	479.231
2244.37	620.073	2244.22	417.568	2244.22	431.163	2244.07	513.068
2245.97	639.764	2245.82	399.517	2245.82	436.063	2245.67	485.925
2247.58	618.891	2247.42	418.988	2247.42	397.807	2247.27	461.8
2249.18	624.655	2249.02	377.017	2249.02	489.197	2248.87	461.695
2250.78	615.054	2250.62	382.988	2250.62	464.527	2250.47	482.609
2252.38	616.69	2252.22	377.017	2252.22	439.903	2252.07	456.542
2253.97	633.765	2253.82	411.752	2253.82	496.322	2253.67	476.494
2255.57	594.818	2255.42	418.011	2255.42	455.584	2255.27	482.465
2257.17	617.329	2257.02	409.296	2257.02	444.59	2256.87	442.925
2258.77	597.618	2258.62	399.108	2258.62	484.936	2258.47	452.465
2260.37	614.473	2260.22	409.945	2260.22	463.228	2260.06	451.494
2261.96	610.364	2261.81	410.307	2261.81	436.163	2261.66	473.542
2263.56	599.274	2263.41	425.675	2263.41	397.807	2263.26	483.609
2265.16	638.602	2265	381.063	2265	433.463	2264.85	464.695
2266.75	620.565	2266.6	388.976	2266.6	411.928	2266.45	456.8
2268.35	636.166	2268.19	390.912	2268.19	493.036	2268.04	442.925
2269.94	609.802	2269.79	385.374	2269.79	471.59	2269.64	687.068
2271.53	632.475	2271.38	379.86	2271.38	485.284	2271.23	491.231
2273.13	600.585	2272.98	417.87	2272.98	463.922	2272.82	466.413
2274.72	605.13	2274.57	419.904	2274.57	442.603	2274.42	474.135
2276.31	602.276	2276.16	420.462	2276.16	418.627	2276.01	456.661
2277.91	604.766	2277.75	400.043	2277.75	454.097	2277.6	465.124
2279.5	607.293	2279.35	412.647	2279.35	419.407	2279.19	479.606
2281.09	625.257	2280.94	414.776	2280.94	463.063	2280.79	458.11
2282.68	611.057	2282.53	400.425	2282.53	477.063	2282.38	473.594
2284.27	601.093	2284.12	387.599	2284.12	469.897	2283.97	462.058
2285.86	610.765	2285.71	404.767	2285.71	445.735	2285.56	443.481
2287.45	626.074	2287.3	384.513	2287.3	464.635	2287.15	446.925
2289.04	593.82	2288.89	389.755	2288.89	440.529	2288.74	442.925
2290.63	593.82	2290.48	377.017	2290.48	421.878	2290.32	485.107
2292.21	620.42	2292.06	420.111	2292.06	405.98	2291.91	490.324
2293.8	600.874	2293.65	404.739	2293.65	411.736	2293.5	463.574
2295.39	605.165	2295.24	405.901	2295.24	420.244	2295.09	443.856
2296.97	603.893	2296.82	408.599	2296.82	507.106	2296.67	463.17
2298.56	637.657	2298.41	393.329	2298.41	480.622	2298.26	480.515
2300.15	605.657	2300	412.591	2300	505.486	2299.84	467.892
2301.73	614.167	2301.58	416.887	2301.58	462.904	2301.43	477.299
2303.32	614.814	2303.17	430.215	2303.17	417.674	2303.01	458.736
2304.9	618.299	2304.75	416.575	2304.75	404.892	2304.6	472.202
2306.48	593.82	2306.33	407.466	2306.33	427.218	2306.18	490.698
2308.07	598.591	2307.92	387.887	2307.92	430.688	2307.77	483.223
2309.65	614.6	2309.5	392.337	2309.5	485.506	2309.35	474.776
2311.23	640.445	2311.08	417.819	2311.08	462.075	2310.93	457.357
2312.81	615.93	2312.66	417.829	2312.66	435.993	2312.51	476.965
2314.4	644.651	2314.25	387.863	2314.25	434.263	2314.1	484.601
2315.98	611.81	2315.83	407.401	2315.83	505.478	2315.68	522.264
2317.56	622.406	2317.41	389.471	2317.41	447.142	2317.26	487.954
2319.14	641.439	2318.99	449.567	2318.99	472.554	2318.84	485.67
2320.72	663.309	2320.57	425.691	2320.57	457.512	2320.42	513.412
2322.3	665.616	2322.15	428.842	2322.15	474.919	2322	482.179
2323.88	697.36	2323.73	454.522	2323.73	465.375	2323.57	487.972
2325.45	691.34	2325.3	483.228	2325.3	477.476	2325.15	523.79
2327.03	640.557	2326.88	460.962	2326.88	557.123	2326.73	539.634
2328.61	620.61	2328.46	404.221	2328.46	634.119	2328.31	512.501
2330.19	597.901	2330.04	428.507	2330.04	476.258	2329.89	502.394
2331.76	620.021	2331.61	449.818	2331.61	423.746	2331.46	485.31
2333.34	658.948	2333.19	412.656	2333.19	473.877	2333.04	455.25
2334.91	629.311	2334.76	415.656	2334.76	471.177	2334.61	483.25
2336.49	595.511	2336.34	377.017	2336.34	426.856	2336.19	478.214
2338.06	607.947	2337.91	425.041	2337.91	466.279	2337.76	476.202
2339.64	593.82	2339.49	419.127	2339.49	446.348	2339.34	453.213
2341.21	622.689	2341.06	426.772	2341.06	456.162	2340.91	479.247
2342.78	644.596	2342.63	398.475	2342.63	439.02	2342.48	458.304
2344.36	614.74	2344.21	434.735	2344.21	430.024	2344.06	493.383
2345.93	638.12	2345.78	406.548	2345.78	475.073	2345.63	492.486
2347.5	627.932	2347.35	433.914	2347.35	471.566	2347.2	472.591
2349.07	642.949	2348.92	437.331	2348.92	414.102	2348.77	468.716
2350.64	624.403	2350.49	406.299	2350.49	502.483	2350.34	502.863
2352.21	618.493	2352.06	382.815	2352.06	461.308	2351.91	457.031
2353.78	614.02	2353.63	413.377	2353.63	449.879	2353.48	488.222
2355.35	612.367	2355.2	395.988	2355.2	484.391	2355.05	445.435
2356.92	612.021	2356.77	395.136	2356.77	483.848	2356.62	502.669
2358.49	629.912	2358.34	404.791	2358.34	418.551	2358.19	442.925
2360.06	614.239	2359.91	381.49	2359.91	480.195	2359.76	462.967
2361.63	639.202	2361.48	413.733	2361.48	490.582	2361.33	474.045
2363.19	597.002	2363.04	377.017	2363.04	436.215	2362.89	478.159
2364.76	602.438	2364.61	401.76	2364.61	481.791	2364.46	467.307
2366.33	606.511	2366.18	377.017	2366.18	397.807	2366.03	454.49
2367.89	593.82	2367.74	387.534	2367.74	438.391	2367.59	467.707
2369.46	630.165	2369.31	403.995	2369.31	397.896	2369.16	442.925
2371.02	593.82	2370.87	381.517	2370.87	432.907	2370.72	447.925
2372.59	593.82	2372.44	377.017	2372.44	397.807	2372.29	442.925

## Sheet: Fig. 3e
	β-sheet content	SD
-60 kPa	16.7853
	17.699
	18.7973
Mean value	17.7605	1.00741
-70 kPa	20.5503
	21.4018
	22.4172
Mean value	21.4564	0.934686
-80 kPa	23.0582
	22.8051
	25.2371
Mean value	23.7001	1.33705
-90 kPa	29.2262
	28.033
	29.3063
Mean value	28.8552	0.713144

## Sheet: Fig. 3f
	N-R6-C by drawing		N-R12-C by drawing		N-R12-C(xA) by drawing		N-R6-C by spinning		N-R12-C by spinning		N-R12-C(xA) by spinning
497.845	208.356	498.427	239.937	497.845	301.813	498.038	239.369	498.038	424.157	498.038	300.067
499.986	291.049	500.568	255.518	499.986	368.737	500.179	239.369	500.179	609.144	500.179	332.442
502.126	294.893	502.708	280.158	502.126	420.815	502.32	271.502	502.32	816.597	502.32	308.196
504.266	351.89	504.847	376.856	504.266	516.049	504.459	362.967	504.459	569.63	504.459	326.338
506.405	449.042	506.986	401.612	506.405	578.439	506.598	447.283	506.598	424.157	506.598	357.876
508.543	489.351	509.124	476.426	508.543	750.988	508.736	554.002	508.736	424.157	508.736	413.82
510.681	571.817	511.262	588.299	510.681	875.697	510.874	694.212	510.874	424.157	510.874	480.179
512.818	659.444	513.398	660.231	512.818	968.569	513.011	807.587	513.011	465.133	513.011	565.962
514.954	730.233	515.534	716.221	514.954	1010.6	515.147	897.206	515.147	424.157	515.147	583.182
517.089	811.304	517.67	740.26	517.089	1076.17	517.283	1000.28	517.283	532.729	517.283	663.971
519.224	798.59	519.804	751.368	519.224	1051.71	519.417	1042.07	519.417	511.343	519.417	623.565
521.358	840.046	521.938	734.534	521.358	1043.42	521.551	1029.96	521.551	435.32	521.551	607.642
523.492	740.673	524.072	751.759	523.492	1037.31	523.685	916.555	523.685	425.704	523.685	590.214
525.625	770.474	526.204	706.044	525.625	1026.37	525.817	821.297	525.817	424.157	525.817	511.297
527.756	685.452	528.336	728.387	527.756	1057.61	527.949	771.267	527.949	424.157	527.949	522.904
529.888	674.607	530.467	715.79	529.888	1033.01	530.081	700.602	530.081	431.543	530.081	474.051
532.019	694.944	532.598	692.252	532.019	937.425	532.211	660.416	532.211	424.157	532.211	430.755
534.149	647.463	534.728	680.773	534.149	987.027	534.341	639.005	534.341	424.157	534.341	433.032
536.278	603.168	536.857	743.354	536.278	933.814	536.47	583.444	536.47	424.157	536.47	375.902
538.406	666.143	538.985	749.695	538.406	940.953	538.599	576.117	538.599	462.996	538.599	427.495
540.534	667.42	541.113	738.455	540.534	961.309	540.727	577.582	540.727	491.276	540.727	431.261
542.662	661.892	543.24	755.276	542.662	940.861	542.854	583.093	542.854	458.561	542.854	445.704
544.788	615.563	545.366	704.156	544.788	877.611	544.98	556.339	544.98	434.166	544.98	393.849
546.914	587.435	547.492	706.097	546.914	892.562	547.106	541.035	547.106	424.157	547.106	373.721
549.039	564.512	549.617	662.098	549.039	878.716	549.231	468.861	549.231	424.157	549.231	356.349
551.163	563.797	551.741	628.159	551.163	840.077	551.356	422.933	551.356	447.829	551.356	355.763
553.287	556.292	553.865	671.282	553.287	829.647	553.479	419.265	553.479	453.55	553.479	318.924
555.41	490.001	555.988	655.465	555.41	844.43	555.602	387.078	555.602	424.157	555.602	355.156
557.533	533.915	558.11	633.014	557.533	842.647	557.725	429.872	557.725	464.484	557.725	358.217
559.654	540.062	560.232	657.38	559.654	854.088	559.846	387.915	559.846	486.879	559.846	395.124
561.775	503.434	562.352	630.808	561.775	811.756	561.967	391.976	561.967	446.619	561.967	402.005
563.896	480.034	564.473	617.297	563.896	838.653	564.088	380.733	564.088	467.71	564.088	407.909
566.015	461.866	566.592	651.848	566.015	748.784	566.207	384.657	566.207	424.157	566.207	389.887
568.134	495.934	568.711	593.461	568.134	756.152	568.326	377.994	568.326	437.023	568.326	414.995
570.253	445.242	570.829	571.135	570.253	658.763	570.444	356.453	570.444	436.03	570.444	382.295
572.37	466.794	572.947	575.872	572.37	609.619	572.562	311.433	572.562	424.157	572.562	332.856
574.487	400.595	575.063	523.672	574.487	609.725	574.679	282.349	574.679	445.515	574.679	333.752
576.603	360.649	577.179	460.533	576.603	510.086	576.795	274.763	576.795	465.009	576.795	300.067
578.719	371.535	579.295	436.445	578.719	522.591	578.91	290.312	578.91	442.408	578.91	333.16
580.834	291.376	581.409	406.496	580.834	431.744	581.025	275.328	581.025	529.313	581.025	300.067
582.948	263.491	583.523	356.609	582.948	415.172	583.139	269.007	583.139	532.356	583.139	300.067
585.061	255.884	585.637	349.787	585.061	362.879	585.253	239.369	585.253	596.536	585.253	300.067
587.174	265.561	587.749	334.027	587.174	359.872	587.365	239.369	587.365	723.856	587.365	315.99
589.286	249.528	589.861	315.332	589.286	337.156	589.477	257.257	589.477	796.189	589.477	300.067
591.398	268.791	591.972	285.701	591.398	311.736	591.589	240.204	591.589	989.647	591.589	307.964
593.508	208.356	594.083	275.134	593.508	337.62	593.699	247.926	593.699	1190.24	593.699	300.067
595.618	229.756	596.193	287.631	595.618	301.813	595.809	261.341	595.809	1371.98	595.809	353.249
597.728	208.356	598.302	302.193	597.728	357.393	597.919	263.828	597.919	1578.86	597.919	375.606
599.836	246.212	600.411	280.537	599.836	343.47	600.028	316.672	600.028	1747.03	600.028	401.852
601.944	242.759	602.519	273.28	601.944	373.98	602.135	323.94	602.135	1930.33	602.135	426.744
604.052	244.464	604.626	258.08	604.052	301.813	604.243	307.976	604.243	2531.02	604.243	452.819
606.158	208.356	606.732	239.937	606.158	354.34	606.349	372.818	606.349	2836.23	606.349	503.078
608.264	226.947	608.838	239.937	608.264	358.998	608.455	429.206	608.455	3289.4	608.455	632.523
610.37	273.623	610.943	262.937	610.37	321.788	610.561	528.237	610.561	4333.95	610.561	768.156
612.474	322.384	613.048	308.08	612.474	395.712	612.665	583.112	612.665	4460.96	612.665	850.979
614.578	368.231	615.151	332.28	614.578	486.77	614.769	637.411	614.769	3842.45	614.769	921.803
616.682	400.164	617.255	373.537	616.682	558.964	616.872	624.126	616.872	3224.09	616.872	850.818
618.784	358.184	619.357	358.852	618.784	491.295	618.975	511.287	618.975	2605.87	618.975	679.027
620.886	328.482	621.459	289.224	620.886	382.372	621.076	396.941	621.076	2096.2	621.076	520.038
622.987	278.762	623.56	275.653	622.987	321.064	623.178	307.41	623.178	1717.08	623.178	408.843
625.088	277.13	625.66	293.14	625.088	301.813	625.278	267.308	625.278	1401.11	625.278	352.852
627.188	264.585	627.76	325.029	627.188	389.009	627.378	279.1	627.378	1246.29	627.378	300.067
629.287	271.128	629.859	309.567	629.287	398.284	629.477	239.369	629.477	1103.61	629.477	300.354
631.385	258.76	631.957	334.374	631.385	399.637	631.575	273.151	631.575	1069.09	631.575	331.791
633.483	286.474	634.055	372.373	633.483	489.068	633.673	312.557	633.673	1026.71	633.673	362.379
635.58	322.194	636.152	514.311	635.58	653.578	635.77	406.834	635.77	1040.49	635.77	564.119
637.677	509.004	638.248	642.145	637.677	831.167	637.867	540.512	637.867	1056.41	637.867	715.012
639.772	565.903	640.344	653.037	639.772	847.834	639.962	569.008	639.962	970.491	639.962	749.059
641.868	452.891	642.439	508.989	641.868	633.58	642.058	433.838	642.058	776.719	642.058	585.262
643.962	309.936	644.533	354.999	643.962	517.405	644.152	313.529	644.152	561.242	644.152	486.029
646.056	257.391	646.627	286.067	646.056	444.289	646.246	270.255	646.246	503.254	646.246	361.547
648.149	228.41	648.72	292.194	648.149	423.35	648.339	239.369	648.339	445.7	648.339	336.225
650.241	226.778	650.812	274.38	650.241	361.489	650.431	239.369	650.431	424.157	650.431	309.065
652.333	219.058	652.903	295.624	652.333	368.707	652.523	276.564	652.523	452.973	652.523	300.067
654.424	208.356	654.994	279.926	654.424	353.004	654.614	265.045	654.614	499.924	654.614	300.067
656.514	237.256	657.085	296.168	656.514	387.38	656.704	286.616	656.704	491.01	656.704	349.302
658.604	268.234	659.174	360.181	658.604	407.835	658.794	315.651	658.794	582.106	658.794	374.631
660.693	212.291	661.263	318.716	660.693	414.369	660.883	320.754	660.883	648.328	660.883	353.054
662.782	290.428	663.351	280.022	662.782	428.982	662.971	343.128	662.971	720.686	662.971	392.571
664.869	246.643	665.439	311.091	664.869	438.674	665.059	338.381	665.059	765.373	665.059	390.182
666.956	249.939	667.526	345.218	666.956	416.445	667.146	355.257	667.146	930.059	667.146	384.887
669.043	281.313	669.612	320.403	669.043	443.296	669.232	350.664	669.232	1035.48	669.232	412.686
671.128	273.768	671.697	315.647	671.128	493.631	671.318	343.068	671.318	1207.53	671.318	399.579
673.213	243.302	673.782	347.949	673.213	409.068	673.403	331.241	673.403	1393.71	673.403	437.567
675.298	234.916	675.866	303.728	675.298	350.637	675.487	360.12	675.487	1739.03	675.487	454.648
677.381	208.356	677.95	271.205	677.381	339.284	677.571	347.931	677.571	2137.49	677.571	465.095
679.465	278.098	680.033	271.739	679.465	367.009	679.654	380.734	679.654	2606.08	679.654	518.459
681.547	208.356	682.115	278.332	681.547	301.813	681.736	401.919	681.736	3030.82	681.736	587.918
683.629	226.012	684.197	308.982	683.629	301.813	683.817	392.401	683.817	3156.7	683.817	583.472
685.71	228.744	686.277	269.691	685.71	305.813	685.898	421.743	685.898	3302.71	685.898	586.587
687.79	246.552	688.357	280.457	687.79	320.009	687.979	373.596	687.979	3232.87	687.979	583.668
689.869	208.356	690.437	329.28	689.869	309.166	690.058	406.17	690.058	3250.56	690.058	623.115
691.948	273.552	692.516	351.162	691.948	392.041	692.137	398.193	692.137	3345.09	692.137	678.479
694.027	300.13	694.594	364.101	694.027	391.831	694.216	472.168	694.216	3591.47	694.216	737.938
696.104	378.633	696.672	408.098	696.104	501.939	696.293	516.057	696.293	4042.77	696.293	811.492
698.181	449.213	698.748	462.152	698.181	476.471	698.37	616.659	698.37	4914.8	698.37	1071.14
700.258	416.871	700.825	453.264	700.258	553.916	700.446	773.36	700.446	6149.96	700.446	1211.88
702.333	499.605	702.9	432.659	702.333	522.417	702.522	886.92	702.522	7563.26	702.522	1484.72
704.408	507.416	704.975	370.943	704.408	544.601	704.597	1063.4	704.597	8760.7	704.597	1659.65
706.483	417.269	707.049	411.285	706.483	559.698	706.671	1090.08	706.671	8907.3	706.671	1724.68
708.556	463.311	709.123	382.684	708.556	550.757	708.745	1042.16	708.745	7651.03	708.745	1619.8
710.629	431.429	711.195	413.14	710.629	588.888	710.818	866.291	710.818	5677.92	710.818	1323.02
712.702	450.625	713.268	373.653	712.702	549.103	712.89	710.815	712.89	3906.95	712.89	1067.33
714.773	463.897	715.339	345.224	714.773	530.403	714.962	589.274	714.962	2665.63	714.962	849.736
716.844	391.246	717.41	328.852	716.844	519.786	717.032	527.529	717.032	1926.81	717.032	701.102
718.915	428.671	719.48	351.537	718.915	533.254	719.103	427.079	719.103	1440.35	719.103	598.37
720.984	303.173	721.55	302.28	720.984	495.806	721.172	398.735	721.172	1108.73	721.172	446.543
723.053	354.752	723.618	286.08	723.053	434.441	723.241	342.493	723.241	871.954	723.241	421.619
725.122	255.407	725.687	278.937	725.122	355.159	725.309	319.908	725.309	693.281	725.309	392.6
727.189	246.139	727.754	239.937	727.189	380.961	727.377	247.996	727.377	560.357	727.377	352.102
729.256	231.948	729.821	239.937	729.256	329.845	729.444	239.369	729.444	490.282	729.444	301.302
731.323	208.356	731.887	291.168	731.323	301.813	731.51	239.369	731.51	448.38	731.51	300.067
733.388	270.108	733.953	283.394	733.388	373.516	733.576	254.949	733.576	424.157	733.576	300.067
735.453	318.575	736.018	291.695	735.453	420.398	735.641	299.538	735.641	432.479	735.641	372.067
737.518	327.132	738.082	324.07	737.518	482.961	737.705	371.29	737.705	476.91	737.705	390.801
739.581	318.139	740.145	353.518	739.581	526.202	739.769	413.575	739.769	514.471	739.769	425.463
741.644	401.97	742.208	416.039	741.644	625.114	741.832	465.635	741.832	551.162	741.832	494.224
743.707	418.891	744.27	418.632	743.707	639.695	743.894	494.013	743.894	584.985	743.894	505.082
745.768	393.903	746.332	415.298	745.768	588.939	745.956	490.447	745.956	638.939	745.956	505.038
747.83	370.004	748.393	457.966	747.83	512.831	748.017	523.278	748.017	711.024	748.017	484.091
749.89	396.194	750.453	411.704	749.89	519.71	750.077	523.558	750.077	772.241	750.077	500.242
751.95	415.474	752.513	442.513	751.95	505.694	752.137	560.85	752.137	830.654	752.137	493.49
754.009	454.842	754.572	486.393	754.009	536.785	754.196	593.91	754.196	844.932	754.196	525.655
756.067	450.299	756.63	486.345	756.067	540.98	756.254	623.966	756.254	808.078	756.254	512.708
758.125	428.844	758.687	473.953	758.125	465.28	758.312	535.291	758.312	701.089	758.312	426.859
760.182	415.476	760.744	413.621	760.182	426.683	760.369	469.466	760.369	586.438	760.369	388.107
762.238	358.196	762.801	378.853	762.238	404.19	762.425	384.02	762.425	501.475	762.425	328.008
764.294	350.703	764.856	374.154	764.294	330.8	764.481	333.738	764.481	424.157	764.481	330.932
766.349	338.26	766.911	387.524	766.349	345.511	766.536	282.301	766.536	424.157	766.536	311.951
768.404	323.945	768.966	404.963	768.404	322.325	768.591	251.255	768.591	426.157	768.591	300.067
770.457	318.098	771.019	357.471	770.457	311.239	770.644	243.062	770.644	448.475	770.644	318.71
772.511	316.337	773.072	335.046	772.511	336.296	772.697	239.369	772.697	474.393	772.697	323.381
774.563	306.661	775.125	311.69	774.563	340.006	774.75	239.369	774.75	623.981	774.75	352.952
776.615	304.07	777.176	285.401	776.615	366.899	776.802	302.804	776.802	787.702	776.802	395.921
778.666	308.559	779.227	299.179	778.666	392.311	778.853	348.465	778.853	979.557	778.853	457.19
780.717	363.053	781.278	273.024	780.717	432.822	780.903	325.965	780.903	1152.55	780.903	498.357
782.766	386.632	783.327	239.937	782.766	467.43	782.953	331.171	782.953	1366.67	782.953	622.615
784.816	386.295	785.376	287.168	784.816	499.136	785.002	374.892	785.002	1484.92	785.002	701.477
786.864	426.042	787.425	263.47	786.864	614.938	787.051	395.659	787.051	1437.31	787.051	733.237
788.912	467.874	789.472	258.248	788.912	654.837	789.098	405.075	789.098	1396.83	789.098	779.775
790.959	516.789	791.519	256.161	790.959	698.832	791.146	471.125	791.146	1320.48	791.146	835.226
793.006	448.787	793.566	280.607	793.006	726.922	793.192	461.112	793.192	1190.26	793.192	850.725
795.052	495.869	795.612	317.851	795.052	763.107	795.238	466.576	795.238	1096.18	795.238	857.397
797.097	556.034	797.657	350.426	797.097	849.387	797.283	513.987	797.283	1007.22	797.283	930.168
799.142	584.535	799.701	410.327	799.142	928.761	799.328	535.629	799.328	936.707	799.328	965.04
801.186	602.024	801.745	445.02	801.186	981.229	801.372	571.516	801.372	904.146	801.372	1045.01
803.229	621.518	803.788	454.252	803.229	1054.79	803.415	625.339	803.415	831.716	803.415	1084.08
805.272	631.095	805.831	510.23	805.272	1053.45	805.458	625.696	805.458	785.416	805.458	1091.25
807.314	645.753	807.873	556.276	807.314	1092.03	807.5	637.214	807.5	737.246	807.5	1129.52
809.355	686.493	809.914	547.387	809.355	1153.96	809.541	662.361	809.541	730.207	809.541	1138.89
811.396	673.314	811.955	655.564	811.396	1249.99	811.582	721.446	811.582	717.297	811.582	1205.35
813.436	733.216	813.994	671.806	813.436	1340.1	813.622	793.551	813.622	759.517	813.622	1305.92
815.475	852.2	816.034	785.114	815.475	1436.31	815.661	930.99	815.661	811.867	815.661	1373.58
817.514	879.264	818.072	851.487	817.514	1555.6	817.7	1034.65	817.7	909.346	817.7	1490.34
819.552	993.409	820.11	918.925	819.552	1647.99	819.738	1145.17	819.738	972.955	819.738	1612.2
821.59	1038.63	822.148	1008.43	821.59	1760.46	821.775	1310.22	821.775	1053.69	821.775	1685.15
823.626	1098.94	824.184	1063.99	823.626	1829.03	823.812	1450.14	823.812	1143.56	823.812	1826.11
825.663	1219.33	826.22	1088.63	825.663	1864.69	825.848	1602.86	825.848	1266.55	825.848	1891.61
827.698	1218.79	828.255	1055.32	827.698	1893.43	827.884	1731.03	827.884	1325.68	827.884	1908.95
829.733	1211.34	830.29	1071.08	829.733	1867.26	829.918	1776.79	829.918	1499.93	829.918	2028.39
831.767	1243.96	832.324	1004.9	831.767	1923.18	831.952	1934.67	831.952	1553.82	831.952	2053.93
833.801	1255.83	834.358	1048.29	833.801	1985.19	833.986	2001.53	833.986	1611.46	833.986	2158.57
835.834	1293.31	836.39	1058.75	835.834	2013.29	836.019	2080.16	836.019	1726.23	836.019	2280.3
837.866	1356.26	838.423	1132.83	837.866	2074.47	838.051	2195.2	838.051	1852.12	838.051	2359.12
839.898	1309.28	840.454	1165.97	839.898	2163.66	840.083	2237.68	840.083	1965.14	840.083	2411.05
841.928	1354.38	842.485	1281.17	841.928	2322.55	842.114	2279.62	842.114	2037.29	842.114	2540.07
843.959	1515.56	844.515	1439.43	843.959	2588.08	844.144	2354.89	844.144	2175.57	844.144	2666.18
845.988	1636.82	846.544	1626.75	845.988	2841.7	846.173	2436.38	846.173	2339.98	846.173	2908.39
848.018	1820.15	848.573	1779.14	848.018	3095.41	848.202	2483.49	848.202	2554.51	848.202	3104.7
850.046	1803.57	850.602	1740.59	850.046	3027.2	850.231	2422.34	850.231	2457.17	850.231	3129.1
852.073	1807.06	852.629	1675.1	852.073	3022.07	852.258	2334.17	852.258	2492.96	852.258	3106.6
854.101	1696.63	854.656	1524.67	854.101	2923.03	854.285	2228.85	854.285	2428.88	854.285	3035.19
856.127	1678.28	856.682	1503.31	856.127	2928.08	856.312	2236.88	856.312	2449.93	856.312	3037.88
858.153	1761.01	858.708	1500	858.153	3039.21	858.338	2283.78	858.338	2595.1	858.338	3129.67
860.178	1863.82	860.733	1523.76	860.178	3130.42	860.363	2388.26	860.363	2673.4	860.363	3313.54
862.202	2006.7	862.757	1603.58	862.202	3254.72	862.387	2556.05	862.387	2764.82	862.387	3476.58
864.226	2151.66	864.781	1749.45	864.226	3491.11	864.411	2741.15	864.411	2926.38	864.411	3698.75
866.25	2374.2	866.804	1874.39	866.25	3689.58	866.434	2939.26	866.434	3082.06	866.434	3949
868.272	2596.81	868.827	1992.39	868.272	3982.13	868.457	3213.17	868.457	3345.59	868.457	4294.86
870.294	2816.01	870.848	2248.45	870.294	4208.76	870.479	3484.39	870.479	3564.06	870.479	4640.8
872.315	2952.63	872.87	2338.57	872.315	4425.48	872.5	3755.68	872.5	3742.38	872.5	4974.34
874.336	3195.05	874.89	2459.99	874.336	4627.28	874.52	4022.44	874.52	3944.82	874.52	5210.98
876.356	3179.56	876.91	2463.29	876.356	4655.17	876.54	4187.69	876.54	3934.4	876.54	5291.71
878.375	3189.14	878.929	2385.65	878.375	4559.13	878.56	4331.48	878.56	3862.1	878.56	5241.53
880.394	3114.79	880.948	2288.07	880.394	4336.32	880.578	4370.09	880.578	3668.93	880.578	5049.45
882.412	2943.53	882.966	2163.55	882.412	4077.53	882.596	4442.63	882.596	3448.88	882.596	4908.46
884.43	2890.34	884.983	2027.08	884.43	3952.83	884.614	4437.68	884.614	3237.96	884.614	4698.57
886.446	2843.23	887	1951.68	886.446	3814.21	886.63	4477.74	886.63	3093.17	886.63	4503.77
888.463	2817.19	889.016	1983.34	888.463	3725.67	888.646	4449.55	888.646	2942.51	888.646	4381.07
890.478	2835.23	891.031	2012.05	890.478	3697.21	890.662	4493.47	890.662	2809.98	890.662	4231.46
892.493	2921.35	893.046	2125.83	892.493	3603.83	892.677	4512.83	892.677	2843.57	892.677	4126.94
894.507	3059.55	895.06	2458.16	894.507	3662.54	894.691	4592.61	894.691	2868.29	894.691	4047.51
896.521	3260.82	897.073	2623.3	896.521	3669.33	896.705	4660.15	896.705	2961.14	896.705	3997.19
898.534	3426.17	899.086	2872.13	898.534	3662.19	898.717	4664.95	898.717	3113.12	898.717	3933.95
900.546	3679.59	901.098	3455.52	900.546	3638.14	900.73	4671.78	900.73	3366.23	900.73	3873.45
902.558	3850.1	903.11	3180.83	902.558	3537.17	902.741	4568.48	902.741	3408.46	902.741	3747.95
904.569	3594.34	905.12	3042.59	904.569	3476.28	904.752	4195.95	904.752	3199.82	904.752	3638.19
906.579	3338.66	907.131	2836.21	906.579	3416.47	906.763	4008.93	906.763	2754.31	906.763	3477.51
908.589	3083.06	909.14	2357.14	908.589	3290.74	908.772	3729.27	908.772	2292.93	908.772	3371.94
910.598	2824.87	911.149	2093.44	910.598	3163.09	910.781	3078.79	910.781	1950.55	910.781	3243.45
912.606	2698.38	913.158	1915.8	912.606	3149.53	912.79	2830.6	912.79	1753.56	912.79	3232.07
914.614	2648.87	915.165	1837.22	914.614	3299.04	914.798	2709.3	914.798	1648.69	914.798	3167.77
916.621	2621.06	917.173	1914.23	916.621	3419.63	916.805	2689.66	916.805	1660.95	916.805	3299.57
918.628	2731.33	919.179	1920.83	918.628	3534.3	918.811	2736.57	918.811	1770.35	918.811	3413.46
920.634	2728.68	921.185	1977.48	920.634	3670.05	920.817	2699.23	920.817	1737.87	920.817	3542.45
922.639	2686.1	923.19	1877.18	922.639	3517.8	922.822	2647.18	922.822	1676.52	922.822	3483.53
924.644	2522.59	925.194	1777.95	924.644	3383.79	924.827	2582.28	924.827	1609.3	924.827	3331.71
926.648	2414.17	927.198	1654.77	926.648	3332.86	926.831	2540.85	926.831	1579.21	926.831	3314.98
928.651	2448.82	929.202	1725.65	928.651	3352.01	928.834	2607.85	928.834	1658.25	928.834	3379.34
930.654	2483.55	931.204	1770.59	930.654	3500.23	930.837	2740.79	930.837	1758.42	930.837	3544.8
932.656	2477.35	933.206	1827.59	932.656	3667.54	932.839	2902.12	932.839	1895.72	932.839	3672.36
934.658	2540.23	935.207	1847.64	934.658	3681.93	934.841	2938.56	934.841	1905.15	934.841	3716
936.659	2478.19	937.208	1812.76	936.659	3543.39	936.841	2991.7	936.841	1924.71	936.841	3708.75
938.659	2439.23	939.208	1724.93	938.659	3440.94	938.842	2999.36	938.842	1899.4	938.842	3632.58
940.658	2348.34	941.208	1639.15	940.658	3346.56	940.841	3003.4	940.841	1850.22	940.841	3538.52
942.657	2335.53	943.206	1603.44	942.657	3313.27	942.84	3058	942.84	1828.18	942.84	3564.54
944.656	2323.79	945.205	1592.78	944.656	3327.05	944.838	3146.28	944.838	1884.26	944.838	3609.67
946.653	2319.14	947.202	1574.18	946.653	3339.91	946.836	3207.59	946.836	1883.48	946.836	3601.88
948.65	2254.56	949.199	1587.63	948.65	3382.85	948.833	3322.9	948.833	1972.83	948.833	3692.6
950.647	2318.05	951.195	1541.15	950.647	3325.87	950.829	3469.07	950.829	1982.31	950.829	3685.1
952.643	2256.63	953.191	1527.72	952.643	3203.96	952.825	3471.25	952.825	1977.92	952.825	3643.7
954.638	2127.28	955.186	1520.35	954.638	3171.14	954.82	3489.52	954.82	1882.67	954.82	3501.39
956.632	2037.01	957.18	1449.03	956.632	3047.39	956.815	3397.67	956.815	1794.55	956.815	3333.18
958.626	1962.82	959.174	1427.77	958.626	2781.73	958.808	3299.14	958.808	1661.41	958.808	3076.07
960.619	1825.7	961.167	1384.57	960.619	2552.14	960.802	3089.25	960.802	1517.43	960.802	2879.05
962.612	1727.7	963.16	1254.43	962.612	2337.63	962.794	2894.21	962.794	1320.39	962.794	2556.12
964.604	1589.82	965.152	1158.53	964.604	2128.2	964.786	2675.85	964.786	1135.94	964.786	2278.3
966.596	1407.01	967.143	1006.43	966.596	1929.78	966.778	2445.26	966.778	946.621	966.778	2078.57
968.586	1288.28	969.133	852.573	968.586	1714.43	968.768	2269.54	968.768	849.437	968.768	1843.93
970.576	1156.63	971.123	771.773	970.576	1618.15	970.758	2116.66	970.758	719.388	970.758	1703.39
972.566	1109.06	973.113	671.031	972.566	1482.96	972.748	2002.65	972.748	693.474	972.748	1568.95
974.555	1057.57	975.101	649.345	974.555	1403.37	974.736	1957.04	974.736	665.696	974.736	1449.61
976.543	1039.15	977.089	594.717	976.543	1340.96	976.725	1908.43	976.725	672.054	976.725	1395.36
978.53	1021.82	979.077	592.146	978.53	1281.15	978.712	1899.92	978.712	683.548	978.712	1378.21
980.517	1038.56	981.064	579.633	980.517	1277.43	980.699	1911.8	980.699	714.179	980.699	1401.15
982.504	1016.38	983.05	601.177	982.504	1236.78	982.685	1914.51	982.685	760.947	982.685	1393.2
984.489	992.279	985.035	572.778	984.489	1267.21	984.671	1917.3	984.671	781.852	984.671	1385.34
986.475	1017.26	987.02	584.437	986.475	1319.72	986.656	1875.23	986.656	864.895	986.656	1414.58
988.459	1015.31	989.005	619.153	988.459	1243.31	988.641	1863.41	988.641	843.075	988.641	1396.92
990.443	955.451	990.988	638.926	990.443	1269.98	990.624	1740.85	990.624	777.395	990.624	1367.35
992.426	925.667	992.971	658.757	992.426	1208.72	992.607	1666.39	992.607	750.853	992.607	1314.89
994.409	907.962	994.954	614.645	994.409	1301.55	994.59	1583.99	994.59	684.45	994.59	1292.52
996.391	1396	996.936	1043.92	996.391	1895.45	996.572	1968.51	996.572	807.187	996.572	1861.25
998.372	1884.12	998.917	1473.26	998.372	2489.43	998.553	2353.11	998.553	1347.56	998.553	2430.08
1000.35	2372.32	1000.9	1902.65	1000.35	3083.49	1000.53	2737.78	1000.53	1888.08	1000.53	2999.01
1002.33	1955.94	1002.88	1522.09	1002.33	2514.3	1002.51	2249.06	1002.51	1461.74	1002.51	2428.71
1004.31	1749.63	1004.86	1141.54	1004.31	1945.18	1004.49	1758.17	1004.49	1035.54	1004.49	1858.5
1006.29	1438.41	1006.84	761.047	1006.29	1376.15	1006.47	1267.36	1006.47	616.979	1006.47	1293.73
1008.27	707.264	1008.81	691.281	1008.27	1133.52	1008.45	1068.01	1008.45	464.491	1008.45	1009.15
1010.25	680.2	1010.79	637.572	1010.25	1153.98	1010.43	989.392	1010.43	454.577	1010.43	1011.68
1012.22	629.216	1012.77	669.922	1012.22	1155.51	1012.4	893.002	1012.4	424.157	1012.4	964.314
1014.2	599.314	1014.74	686.329	1014.2	1207.13	1014.38	885.953	1014.38	446.108	1014.38	1078.05
1016.18	599.493	1016.72	736.795	1016.18	1302.82	1016.36	942.385	1016.36	559.194	1016.36	1193.88
1018.15	647.753	1018.69	839.318	1018.15	1535.59	1018.33	981.045	1018.33	659.416	1018.33	1409.81
1020.13	801.095	1020.67	921.9	1020.13	1747.44	1020.31	1094.27	1020.31	785.774	1020.31	1535.85
1022.1	905.518	1022.64	1097.54	1022.1	2042.37	1022.28	1226.05	1022.28	949.998	1022.28	1868.99
1024.07	1018.02	1024.62	1189.24	1024.07	2292.38	1024.25	1398.53	1024.25	1081.8	1024.25	2148.23
1026.04	1203.28	1026.59	1327.99	1026.04	2558.47	1026.23	1578.48	1026.23	1288.5	1026.23	2419.57
1028.02	1317.03	1028.56	1476.81	1028.02	2735.64	1028.2	1770.2	1028.2	1481.96	1028.2	2666.02
1029.99	1491.87	1030.53	1499.68	1029.99	2793.89	1030.17	1920.14	1030.17	1589.55	1030.17	2789.57
1031.96	1397.79	1032.5	1498.6	1031.96	2738.21	1032.14	1881.18	1032.14	1534.29	1032.14	2697.22
1033.93	1371.79	1034.47	1393.65	1033.93	2535.62	1034.11	1829.97	1034.11	1463.17	1034.11	2567.98
1035.9	1283.87	1036.44	1434.76	1035.9	2487.11	1036.08	1811.48	1036.08	1458.18	1036.08	2499.84
1037.87	1306.04	1038.41	1430.92	1037.87	2463.68	1038.05	1862.01	1038.05	1535.34	1038.05	2492.8
1039.84	1392.3	1040.38	1511.15	1039.84	2560.33	1040.02	1957.56	1040.02	1656.64	1040.02	2630.87
1041.8	1448.63	1042.35	1583.43	1041.8	2620.06	1041.98	2042.11	1041.98	1702.08	1041.98	2710.05
1043.77	1493.05	1044.31	1629.78	1043.77	2663.76	1043.95	2095.34	1043.95	1765.67	1043.95	2725.33
1045.74	1533.56	1046.28	1718.18	1045.74	2637.73	1045.92	2170.82	1045.92	1771.26	1045.92	2722.72
1047.7	1559.15	1048.24	1585.64	1047.7	2590.78	1047.88	2192.82	1047.88	1829.7	1047.88	2697.21
1049.67	1586.83	1050.21	1522.16	1049.67	2535.91	1049.85	2225.98	1049.85	1862.28	1049.85	2703.81
1051.63	1541.59	1052.17	1504.74	1051.63	2542.12	1051.81	2251.83	1051.81	1862.01	1051.81	2698.52
1053.6	1675.43	1054.14	1566.39	1053.6	2526.42	1053.78	2277.77	1053.78	1924.88	1053.78	2701.33
1055.56	1726.37	1056.1	1635.09	1055.56	2502.79	1055.74	2314.26	1055.74	1950.89	1055.74	2678.26
1057.52	1809.39	1058.06	1609.85	1057.52	2519.25	1057.7	2384.67	1057.7	2011.05	1057.7	2712.29
1059.48	1898.49	1060.02	1695.67	1059.48	2519.79	1059.66	2388.08	1059.66	2093.35	1059.66	2755.43
1061.45	1979.68	1061.99	1811.55	1061.45	2537.41	1061.63	2434.66	1061.63	2199.79	1061.63	2833.67
1063.41	2068.96	1063.95	1895.49	1063.41	2645.12	1063.59	2468.39	1063.59	2287.32	1063.59	2938.03
1065.37	2179.33	1065.91	1977.49	1065.37	2809.9	1065.55	2514.52	1065.55	2391.91	1065.55	3098.5
1067.33	2308.79	1067.87	2077.55	1067.33	2946.77	1067.51	2581.65	1067.51	2583.65	1067.51	3268.08
1069.28	2438.33	1069.82	2076.67	1069.28	3119.72	1069.46	2654.42	1069.46	2709.53	1069.46	3391.76
1071.24	2572.96	1071.78	2218.86	1071.24	3259.75	1071.42	2690.94	1071.42	2801.57	1071.42	3549.56
1073.2	2641.68	1073.74	2258.1	1073.2	3393.87	1073.38	2725.7	1073.38	2916.74	1073.38	3643.47
1075.16	2679.49	1075.7	2287.4	1075.16	3489.06	1075.34	2745.16	1075.34	3004.07	1075.34	3766.49
1077.11	2757.39	1077.65	2349.77	1077.11	3434.35	1077.29	2803.49	1077.29	2995.55	1077.29	3715.63
1079.07	2738.38	1079.61	2379.2	1079.07	3338.71	1079.25	2812.64	1079.25	2938.17	1079.25	3668.88
1081.03	2631.46	1081.56	2361.69	1081.03	3187.16	1081.21	2691.99	1081.21	2885.95	1081.21	3434.24
1082.98	2537.63	1083.52	2285.24	1082.98	3007.69	1083.16	2566.5	1083.16	2753.87	1083.16	3222.71
1084.93	2429.89	1085.47	2321.85	1084.93	2691.31	1085.11	2402.32	1085.11	2594.95	1085.11	2936.3
1086.89	2277.24	1087.43	2405.53	1086.89	2471.01	1087.07	2267.74	1087.07	2489.17	1087.07	2717
1088.84	2341.68	1089.38	2650.26	1088.84	2288.79	1089.02	2192.29	1089.02	2456.55	1089.02	2483.82
1090.79	2378.22	1091.33	2928.06	1090.79	2168.66	1090.97	2155.08	1090.97	2542.09	1090.97	2336.76
1092.74	2422.84	1093.28	2706.59	1092.74	2132.62	1092.92	2167.29	1092.92	2561.77	1092.92	2185.34
1094.7	2304.56	1095.23	2485.18	1094.7	2069.66	1094.87	2126.47	1094.87	2506.62	1094.87	2154.39
1096.65	2145.38	1097.18	2263.84	1096.65	2048.78	1096.82	2168.75	1096.82	2438.61	1096.82	2106.56
1098.6	2030.29	1099.13	2021.89	1098.6	2016.99	1098.77	2235.75	1098.77	2422.76	1098.77	2120.84
1100.54	1898.29	1101.08	1845	1100.54	1989.28	1100.72	2261.6	1100.72	2438.07	1100.72	2058.28
1102.49	1836.38	1103.03	1725.18	1102.49	1965.67	1102.67	2252.06	1102.67	2325.54	1102.67	2026.69
1104.44	1693.57	1104.98	1531.42	1104.44	1844.13	1104.62	2111.78	1104.62	2138.16	1104.62	1903.21
1106.39	1516.86	1106.93	1403.72	1106.39	1675.69	1106.57	1891.56	1106.57	1893.94	1106.57	1757.51
1108.34	1370.24	1108.87	1218.09	1108.34	1509.33	1108.51	1644.37	1108.51	1606.89	1108.51	1574.16
1110.28	1167.72	1110.82	1033.52	1110.28	1339.06	1110.46	1384.66	1110.46	1352.99	1110.46	1383.92
1112.23	1055.29	1112.76	922.022	1112.23	1252.87	1112.41	1193.05	1112.41	1193.25	1112.41	1248.8
1114.17	970.963	1114.71	849.584	1114.17	1176.78	1114.35	1050.81	1114.35	1074.67	1114.35	1192.97
1116.12	933.732	1116.65	823.211	1116.12	1185.77	1116.29	984.671	1116.29	967.259	1116.29	1113.98
1118.06	902.6	1118.6	814.903	1118.06	1200.85	1118.24	976.194	1118.24	950.009	1118.24	1154.1
1120	901.566	1120.54	853.66	1120	1303.01	1120.18	964.079	1120.18	975.923	1120.18	1199.35
1121.95	994.631	1122.48	944.484	1121.95	1409.27	1122.12	1053.16	1122.12	1037	1122.12	1335.39
1123.89	1058.8	1124.42	960.372	1123.89	1570.61	1124.07	1112.33	1124.07	1103.25	1124.07	1455.76
1125.83	1080.06	1126.36	997.327	1125.83	1561.05	1126.01	1170.98	1126.01	1080.66	1126.01	1443.25
1127.77	1036.43	1128.3	911.349	1127.77	1402.57	1127.95	1071.19	1127.95	1059.24	1127.95	1326.87
1129.71	823.896	1130.24	777.436	1129.71	1149.19	1129.89	946.479	1129.89	884.986	1129.89	1160.78
1131.65	699.466	1132.18	625.591	1131.65	952.89	1131.83	775.071	1131.83	780.904	1131.83	925.52
1133.59	505.138	1134.12	522.813	1133.59	750.685	1133.76	598.826	1133.76	690.992	1133.76	781.39
1135.53	405.913	1136.06	426.102	1135.53	619.57	1135.7	484.784	1135.7	576.252	1135.7	633.387
1137.46	385.792	1138	359.458	1137.46	563.547	1137.64	429.289	1137.64	523.684	1137.64	525.511
1139.4	307.863	1139.93	341.883	1139.4	460.616	1139.58	326.483	1139.58	504.069	1139.58	488.746
1141.34	213.057	1141.87	304.375	1141.34	377.776	1141.51	290.254	1141.51	467.025	1141.51	399.642
1143.27	208.356	1143.81	239.937	1143.27	349.695	1143.45	254.143	1143.45	424.157	1143.45	335.485
1145.21	231.468	1145.74	239.937	1145.21	314.649	1145.38	239.369	1145.38	433.839	1145.38	300.067
1147.14	248.657	1147.68	271.937	1147.14	301.813	1147.32	239.369	1147.32	424.157	1147.32	305.485
1149.08	277.923	1149.61	324.08	1149.08	335.402	1149.25	267.876	1149.25	447.025	1149.25	332.72
1151.01	314.266	1151.54	411.272	1151.01	385.069	1151.19	309.388	1151.19	476.032	1151.19	360.049
1152.94	391.686	1153.47	492.498	1152.94	456.815	1153.12	364.518	1153.12	500.674	1153.12	418.472
1154.87	460.183	1155.41	576.782	1154.87	481.639	1155.05	437.577	1155.05	579.452	1155.05	502.989
1156.8	467.757	1157.34	642.124	1156.8	535.542	1156.98	412.216	1156.98	610.366	1156.98	487.6
1158.74	500.409	1159.27	708.523	1158.74	477.524	1158.91	392.471	1158.91	651.415	1158.91	473.305
1160.67	463.137	1161.2	695.979	1160.67	404.584	1160.84	369.109	1160.84	617.599	1160.84	394.104
1162.6	445.944	1163.13	699.492	1162.6	394.723	1162.77	355.673	1162.77	577.918	1162.77	341.997
1164.52	421.828	1165.06	668.063	1164.52	446.942	1164.7	338.619	1164.7	590.371	1164.7	330.985
1166.45	362.789	1166.99	680.691	1166.45	423.238	1166.63	356.73	1166.63	595.959	1166.63	300.067
1168.38	354.828	1168.91	705.376	1168.38	511.614	1168.56	406.314	1168.56	583.68	1168.56	395.243
1170.31	410.945	1170.84	771.119	1170.31	600.069	1170.49	476.904	1170.49	655.535	1170.49	457.513
1172.24	441.139	1172.77	768.919	1172.24	686.603	1172.41	482.933	1172.41	695.523	1172.41	553.878
1174.16	466.412	1174.69	800.776	1174.16	777.216	1174.34	517.97	1174.34	750.645	1174.34	657.337
1176.09	462.762	1176.62	791.721	1176.09	774.908	1176.26	514.917	1176.26	725.899	1176.26	671.89
1178.01	418.173	1178.54	673.776	1178.01	682.679	1178.19	489.779	1178.19	610.285	1178.19	596.538
1179.94	365.601	1180.47	622.919	1179.94	602.53	1180.11	422.857	1180.11	588.805	1180.11	501.281
1181.86	238.108	1182.39	557.119	1181.86	537.46	1182.04	386.176	1182.04	548.456	1182.04	465.118
1183.78	220.693	1184.31	525.376	1183.78	540.47	1183.96	400.05	1183.96	535.239	1183.96	449.05
1185.71	208.356	1186.24	557.691	1185.71	542.559	1185.88	402.921	1185.88	533.153	1185.88	481.077
1187.63	251.473	1188.16	594.063	1187.63	645.728	1187.8	465.93	1187.8	601.199	1187.8	527.199
1189.55	211.668	1190.08	657.492	1189.55	718.976	1189.73	472.961	1189.73	659.377	1189.73	618.416
1191.47	260.94	1192	721.979	1191.47	795.304	1191.65	507.155	1191.65	668.685	1191.65	699.728
1193.39	280.29	1193.92	711.523	1193.39	855.712	1193.57	552.505	1193.57	660.124	1193.57	741.135
1195.31	271.719	1195.84	766.124	1195.31	845.201	1195.49	560.996	1195.49	700.694	1195.49	757.637
1197.23	360.226	1197.76	839.124	1197.23	982.769	1197.4	615.117	1197.4	752.394	1197.4	850.235
1199.15	425.811	1199.68	983.782	1199.15	1134.42	1199.32	754.886	1199.32	863.224	1199.32	988.928
1201.06	579.474	1201.59	1164.5	1201.06	1407.15	1201.24	887.338	1201.24	992.185	1201.24	1226.72
1202.98	777.216	1203.51	1375.27	1202.98	1665.96	1203.16	1092.51	1203.16	1223.28	1203.16	1492.6
1204.9	934.037	1205.43	1562.1	1204.9	1940.85	1205.07	1280.27	1205.07	1396.5	1205.07	1720.49
1206.81	1014.94	1207.34	1661.99	1206.81	2063.82	1206.99	1340.24	1206.99	1455.85	1206.99	1842.9
1208.73	1041.91	1209.26	1678.94	1208.73	1961.87	1208.9	1273.47	1208.9	1392.32	1208.9	1764.4
1210.64	852.972	1211.17	1547.94	1210.64	1658	1210.82	1108.28	1210.82	1251.93	1210.82	1559
1212.56	748.108	1213.09	1501	1212.56	1468.21	1212.73	933.317	1212.73	1092.67	1212.73	1347.69
1214.47	700.324	1215	1442.12	1214.47	1348.51	1214.65	839.081	1214.65	995.537	1214.65	1203.69
1216.38	672.619	1216.91	1469.3	1216.38	1243.88	1216.56	750.453	1216.56	953.532	1216.56	1117.48
1218.3	690.994	1218.82	1568.53	1218.3	1277.34	1218.47	751.167	1218.47	997.657	1218.47	1088.36
1220.21	735.448	1220.74	1729.82	1220.21	1342.88	1220.38	768.583	1220.38	1063.91	1220.38	1151.34
1222.12	770.982	1222.65	1897.17	1222.12	1510.5	1222.29	853.172	1222.29	1169.29	1222.29	1279.42
1224.03	907.597	1224.56	2024.58	1224.03	1681.21	1224.2	952.616	1224.2	1302.8	1224.2	1417.59
1225.94	1000.29	1226.47	2147.04	1225.94	1823.99	1226.11	1057.68	1226.11	1446.44	1226.11	1535.86
1227.85	1053.07	1228.38	2231.57	1227.85	2027.86	1228.02	1119.73	1228.02	1500.21	1228.02	1748.23
1229.76	1137.92	1230.29	2347.15	1229.76	2217.81	1229.93	1203.39	1229.93	1643.1	1229.93	1912.69
1231.66	1198.86	1232.19	2469.79	1231.66	2344.84	1231.84	1308.07	1231.84	1756.12	1231.84	2059.25
1233.57	1289.87	1234.1	2588.49	1233.57	2543.96	1233.75	1408.52	1233.75	1908.27	1233.75	2265.9
1235.48	1449.97	1236.01	2806.19	1235.48	2778.91	1235.66	1501.65	1235.66	2063.55	1235.66	2458.65
1237.39	1531.97	1237.91	2984.95	1237.39	3005.15	1237.56	1628.11	1237.56	2210.96	1237.56	2618.5
1239.29	1590.15	1239.82	3156.76	1239.29	3105.44	1239.47	1734.33	1239.47	2386.49	1239.47	2800.45
1241.2	1686.41	1241.72	3224.64	1241.2	3302.8	1241.37	1812.93	1241.37	2553.15	1241.37	3027.49
1243.1	1741.75	1243.63	3253.57	1243.1	3477.25	1243.28	1865.75	1243.28	2638.94	1243.28	3177.64
1245.01	1779.18	1245.53	3220.56	1245.01	3591.78	1245.18	1959.89	1245.18	2768.86	1245.18	3314.88
1246.91	1751.68	1247.44	3135.61	1246.91	3729.4	1247.08	2047.95	1247.08	2893.9	1247.08	3436.21
1248.81	1769.27	1249.34	3067.72	1248.81	3700.1	1248.99	2109.01	1248.99	3020.08	1248.99	3507.65
1250.71	1747.94	1251.24	2952.88	1250.71	3775.88	1250.89	2122.13	1250.89	3196.37	1250.89	3573.18
1252.62	1746.69	1253.14	2900.11	1252.62	3727.75	1252.79	2167.96	1252.79	3322.8	1252.79	3556.81
1254.52	1651.53	1255.04	2802.39	1254.52	3724.71	1254.69	2178.16	1254.69	3471.36	1254.69	3563.55
1256.42	1736.44	1256.94	2691.73	1256.42	3687.75	1256.59	2176.74	1256.59	3545.04	1256.59	3560.38
1258.32	1667.45	1258.84	2705.14	1258.32	3728.87	1258.49	2230.2	1258.49	3672.85	1258.49	3615.31
1260.22	1654.53	1260.74	2678.6	1260.22	3692.08	1260.39	2244.94	1260.39	3759.65	1260.39	3641.34
1262.11	1695.7	1262.64	2633.12	1262.11	3748.38	1262.29	2286.86	1262.29	3843.85	1262.29	3680.46
1264.01	1690.95	1264.54	2608.7	1264.01	3745.76	1264.19	2312.22	1264.19	3721.04	1264.19	3706.69
1265.91	1725.29	1266.44	2601.34	1265.91	3757.23	1266.09	2270.58	1266.09	3471.36	1266.09	3708.02
1267.81	1692.71	1268.33	2546.04	1267.81	3721.78	1267.98	2249.32	1267.98	3196.8	1267.98	3669.45
1269.7	1656.22	1270.23	2515.8	1269.7	3740.42	1269.88	2215.84	1269.88	2854.37	1269.88	3527.98
1271.6	1659.81	1272.12	2457.62	1271.6	3644.15	1271.77	2139.35	1271.77	2650.08	1271.77	3454.61
1273.49	1569.48	1274.02	2348.5	1273.49	3468.96	1273.67	2037.08	1273.67	2446.9	1273.67	3346.34
1275.39	1501.24	1275.91	2287.44	1275.39	3432.87	1275.56	1993.37	1275.56	2322.86	1275.56	3269.17
1277.28	1506.09	1277.81	2202.45	1277.28	3318.86	1277.46	1923.27	1277.46	2214.94	1277.46	3191.11
1279.18	1471.02	1279.7	2107.51	1279.18	3269.94	1279.35	1927.12	1279.35	2155.15	1279.35	3140.14
1281.07	1444.04	1281.59	2097.63	1281.07	3163.1	1281.24	1875.66	1281.24	2051.49	1281.24	3060.28
1282.96	1419.15	1283.49	2058.81	1282.96	3113.36	1283.14	1897.53	1283.14	2052.96	1283.14	2964.52
1284.85	1370.34	1285.38	1970.06	1284.85	3032.7	1285.03	1858.54	1285.03	1943.55	1285.03	2946.87
1286.74	1320.62	1287.27	1908.36	1286.74	3026.14	1286.92	1823.94	1286.92	1922.27	1286.92	2848.31
1288.63	1326.99	1289.16	1884.73	1288.63	2958.66	1288.81	1830.67	1288.81	1853.12	1288.81	2843.86
1290.52	1333.44	1291.05	1851.16	1290.52	2948.28	1290.7	1844.25	1290.7	1849.1	1290.7	2800.51
1292.41	1347.99	1292.94	1855.64	1292.41	2939.98	1292.59	1870.84	1292.59	1848.21	1292.59	2793.27
1294.3	1416.62	1294.83	1887.2	1294.3	2986.78	1294.48	1920.3	1294.48	1857.44	1294.48	2848.13
1296.19	1449.34	1296.71	1938.81	1296.19	3055.66	1296.36	1943.98	1296.36	1920.8	1296.36	2923.1
1298.08	1433.15	1298.6	1925.48	1298.08	3008.64	1298.25	1933.88	1298.25	1878.29	1298.25	2888.17
1299.96	1468.05	1300.49	1959.22	1299.96	3032.71	1300.14	1946.03	1300.14	1880.91	1300.14	2896.35
1301.85	1455.04	1302.37	1953.02	1301.85	3021.87	1302.02	1956.43	1302.02	1862.66	1302.02	2882.63
1303.74	1428.12	1304.26	1933.88	1303.74	2995.12	1303.91	1989.67	1303.91	1864.53	1303.91	2767.01
1305.62	1406.29	1306.14	1936.81	1305.62	2937.47	1305.8	1873.42	1305.8	1784.54	1305.8	2734.51
1307.51	1410.55	1308.03	1946.79	1307.51	2786.9	1307.68	1808.96	1307.68	1764.67	1307.68	2680.11
1309.39	1393.9	1309.91	1944.84	1309.39	2711.44	1309.56	1807.38	1309.56	1753.93	1309.56	2641.82
1311.27	1446.34	1311.8	1972.96	1311.27	2711.06	1311.45	1761.55	1311.45	1734.32	1311.45	2568.63
1313.16	1444.87	1313.68	1979.13	1313.16	2681.78	1313.33	1766.3	1313.33	1728.85	1313.33	2484.55
1315.04	1450.5	1315.56	1981.37	1315.04	2589.6	1315.21	1771.74	1315.21	1724.5	1315.21	2507.58
1316.92	1457.22	1317.44	2015.68	1316.92	2542.51	1317.09	1775.42	1317.09	1691.28	1317.09	2448.72
1318.8	1442.04	1319.32	1980.05	1318.8	2494.51	1318.97	1727.48	1318.97	1658.18	1318.97	2397.97
1320.68	1384.94	1321.2	1977.48	1320.68	2438.58	1320.86	1727.64	1320.86	1659.22	1320.86	2372.33
1322.56	1359.94	1323.08	1980.98	1322.56	2387.69	1322.73	1720.51	1322.73	1616.39	1322.73	2290.79
1324.44	1336.04	1324.96	1930.54	1324.44	2391.88	1324.61	1668.52	1324.61	1597.69	1324.61	2287.37
1326.32	1339.23	1326.84	1900.17	1326.32	2390.18	1326.49	1687.42	1326.49	1581.12	1326.49	2273.06
1328.2	1279.51	1328.72	1909.86	1328.2	2384.57	1328.37	1725.48	1328.37	1599.68	1328.37	2277.86
1330.08	1340.9	1330.6	1903.62	1330.08	2516.06	1330.25	1803.04	1330.25	1641.38	1330.25	2367.77
1331.95	1416.37	1332.47	1967.44	1331.95	2536.65	1332.13	1879.45	1332.13	1671.2	1332.13	2428.79
1333.83	1492.95	1334.35	2011.33	1333.83	2667.33	1334	1964.56	1334	1782.15	1334	2540.92
1335.7	1501.62	1336.22	1995.28	1335.7	2737.12	1335.88	2041.77	1335.88	1828.24	1335.88	2649.17
1337.58	1597.39	1338.1	2018.31	1337.58	2754	1337.75	2084.59	1337.75	1827.46	1337.75	2633.53
1339.45	1519.26	1339.97	1993.31	1339.45	2651.99	1339.63	2016.07	1339.63	1807.8	1339.63	2606.01
1341.33	1476.22	1341.85	1869.39	1341.33	2552.07	1341.5	1952.05	1341.5	1714.29	1341.5	2490.39
1343.2	1349.29	1343.72	1782.55	1343.2	2389.26	1343.37	1825.76	1343.37	1592.9	1343.37	2354.6
1345.07	1318.45	1345.59	1649.77	1345.07	2213.55	1345.25	1665.09	1345.25	1468.64	1345.25	2162.3
1346.95	1121.35	1347.47	1534.06	1346.95	1992.55	1347.12	1492.2	1347.12	1324.52	1347.12	1944.12
1348.82	964.719	1349.34	1358.41	1348.82	1801.94	1348.99	1329.25	1348.99	1205.54	1348.99	1752.05
1350.69	826.086	1351.21	1206.84	1350.69	1556.43	1350.86	1137.45	1350.86	1035.68	1350.86	1551.11
1352.56	711.553	1353.08	1054.33	1352.56	1399.03	1352.73	1004.85	1352.73	952.959	1352.73	1390.28
1354.43	583.123	1354.95	986.893	1354.43	1260.73	1354.6	902.507	1354.6	817.371	1354.6	1177.56
1356.3	577.795	1356.82	942.523	1356.3	1122.53	1356.47	804.565	1356.47	749.371	1356.47	1087.97
1358.17	487.57	1358.69	911.222	1358.17	1081.44	1358.34	752.885	1358.34	756.918	1358.34	972.489
1360.04	453.449	1360.56	896.99	1360.04	1009.46	1360.21	720.381	1360.21	698.599	1360.21	930.132
1361.9	475.432	1362.42	874.828	1361.9	955.578	1362.08	681.82	1362.08	740.404	1362.08	919.894
1363.77	439.52	1364.29	874.736	1363.77	900.807	1363.94	652.591	1363.94	750.22	1363.94	882.777
1365.64	394.714	1366.16	844.714	1365.64	877.143	1365.81	621.602	1365.81	734.171	1365.81	866.781
1367.5	374.014	1368.02	774.762	1367.5	848.587	1367.68	631.347	1367.68	730.257	1367.68	843.907
1369.37	384.42	1369.89	744.882	1369.37	850.14	1369.54	603.631	1369.54	700.479	1369.54	861.155
1371.23	336.934	1371.75	732.072	1371.23	866.802	1371.41	612.334	1371.41	768.837	1371.41	909.526
1373.1	372.556	1373.62	691.335	1373.1	928.575	1373.27	649.452	1373.27	783.331	1373.27	961.021
1374.96	392.288	1375.48	704.669	1374.96	928.458	1375.13	681.131	1375.13	855.962	1375.13	1013.64
1376.83	429.128	1377.34	725.075	1376.83	997.453	1377	743.682	1377	943.73	1377	1062.39
1378.69	445.079	1379.21	762.554	1378.69	1073.56	1378.86	821.728	1378.86	970.635	1378.86	1180.26
1380.55	544.141	1381.07	803.106	1380.55	1164.78	1380.72	933.114	1380.72	1106.68	1380.72	1263.25
1382.41	576.315	1382.93	886.732	1382.41	1252.11	1382.58	1053.83	1382.58	1255.86	1382.58	1398.38
1384.27	683.601	1384.79	931.431	1384.27	1377.56	1384.44	1161.11	1384.44	1407.18	1384.44	1495.63
1386.13	760.001	1386.65	1018.2	1386.13	1396.13	1386.3	1293.11	1386.3	1565.64	1386.3	1602.01
1387.99	814.514	1388.51	1085.05	1387.99	1505.81	1388.16	1435.68	1388.16	1698.23	1388.16	1737.52
1389.85	876.143	1390.37	1214.98	1389.85	1511.6	1390.02	1531.56	1390.02	1926.97	1390.02	1866.16
1391.71	933.887	1392.23	1266.97	1391.71	1665.52	1391.88	1700.19	1391.88	2123.85	1391.88	1960.93
1393.57	1040.75	1394.08	1329.05	1393.57	1682.55	1393.74	1811.67	1393.74	2360.86	1393.74	2073.79
1395.43	1055.73	1395.94	1367.2	1395.43	1773.7	1395.6	1925.73	1395.6	2585.02	1395.6	2190.69
1397.28	1118.82	1397.8	1438.42	1397.28	1894.97	1397.45	2060.19	1397.45	2935.32	1397.45	2385.73
1399.14	1156.04	1399.65	1439.73	1399.14	2001.37	1399.31	2200.92	1399.31	3329.76	1399.31	2558.9
1400.99	1249.37	1401.51	1477.11	1400.99	2088.88	1401.17	2406.4	1401.17	3695.35	1401.17	2779.2
1402.85	1291.83	1403.36	1549.11	1402.85	2318.52	1403.02	2555.99	1403.02	4114.07	1403.02	3008.64
1404.7	1501.41	1405.22	1657.57	1404.7	2513.28	1404.88	2765.88	1404.88	4481.94	1404.88	3251.64
1406.56	1711.11	1407.07	1772.1	1406.56	2759.17	1406.73	2894	1406.73	4823.95	1406.73	3496.22
1408.41	1629.11	1408.93	1904.72	1408.41	3033.17	1408.58	3060.39	1408.58	5092.11	1408.58	3776.93
1410.26	1721.93	1410.78	2009.42	1410.26	3147.18	1410.44	3231.83	1410.44	5252.41	1410.44	4044.79
1412.12	1797.88	1412.63	2109.19	1412.12	3361.32	1412.29	3336.27	1412.29	5356.85	1412.29	4181.78
1413.97	1896.96	1414.48	2192.05	1413.97	3502.59	1414.14	3387.87	1414.14	5291.64	1414.14	4320.91
1415.82	1940.16	1416.33	2211.98	1415.82	3586.99	1415.99	3438.37	1415.99	5085.45	1415.99	4315.18
1417.67	1987.49	1418.18	2255	1417.67	3646.52	1417.84	3448.33	1417.84	4761.18	1417.84	4346.59
1419.52	1971.95	1420.03	2235.1	1419.52	3607.17	1419.69	3389.47	1419.69	4513.07	1419.69	4278.15
1421.37	1931.54	1421.88	2168.28	1421.37	3444.97	1421.54	3336.26	1421.54	4121.1	1421.54	4103.85
1423.22	1863.26	1423.73	2137.55	1423.22	3363.89	1423.39	3224.06	1423.39	3818.28	1423.39	3938.69
1425.07	1820.12	1425.58	2013.9	1425.07	3173.95	1425.24	3094.13	1425.24	3516.6	1425.24	3727.68
1426.91	1730.1	1427.43	1936.33	1426.91	3015.14	1427.08	2960.01	1427.08	3263.08	1427.08	3454.82
1428.76	1708.16	1429.27	1888.85	1428.76	2818.47	1428.93	2835.85	1428.93	3081.7	1428.93	3249.11
1430.61	1606.28	1431.12	1870.45	1430.61	2787.94	1430.78	2737.04	1430.78	2918.48	1430.78	3149.55
1432.45	1640.54	1432.97	1976.14	1432.45	2758.55	1432.62	2739.32	1432.62	2885.4	1432.62	3057.14
1434.3	1706.94	1434.81	2095.91	1434.3	2815.3	1434.47	2782.34	1434.47	2904.48	1434.47	3117.88
1436.14	1848.47	1436.66	2258.77	1436.14	2925.19	1436.31	2877.81	1436.31	2916.71	1436.31	3242.77
1437.99	2014.14	1438.5	2474.72	1437.99	3069.22	1438.16	2973.4	1438.16	3108.09	1438.16	3346.82
1439.83	2202.96	1440.34	2770.01	1439.83	3241.4	1440	3117.13	1440	3209.62	1440	3575.02
1441.67	2400.92	1442.19	2922.26	1441.67	3548.73	1441.84	3314.54	1441.84	3406.31	1441.84	3756.38
1443.52	2662.02	1444.03	3146.17	1443.52	3856.2	1443.69	3574.86	1443.69	3624.15	1443.69	4043.9
1445.36	2923.26	1445.87	3656.41	1445.36	4197.82	1445.53	3842.69	1445.53	3915.15	1445.53	4388.58
1447.2	3130.66	1447.71	3923.81	1447.2	4500.59	1447.37	4065.72	1447.37	4114.3	1447.37	4683.42
1449.04	3350.2	1449.55	4140.3	1449.04	4753.52	1449.21	4187.91	1449.21	4311.61	1449.21	4854.42
1450.88	3350.89	1451.39	4165.3	1450.88	4781.6	1451.05	4168.82	1451.05	4370.07	1451.05	4899.42
1452.72	3351.74	1453.23	4102.88	1452.72	4756.83	1452.89	4141.55	1452.89	4321.69	1452.89	4785.58
1454.56	3270.74	1455.07	3984.56	1454.56	4564.83	1454.73	4001.76	1454.73	4234.48	1454.73	4719.91
1456.4	3094.73	1456.91	3732.33	1456.4	4383.22	1456.57	3862.71	1456.57	4016.42	1456.57	4485.41
1458.24	3029.89	1458.75	3568.19	1458.24	4250.77	1458.41	3728.1	1458.41	3849.52	1458.41	4305.08
1460.07	2815.19	1460.59	3339.15	1460.07	4071.48	1460.24	3514.82	1460.24	3581.52	1460.24	4168.92
1461.91	2599.16	1462.42	3081.71	1461.91	3878.35	1462.08	3239.04	1462.08	3343.78	1462.08	3957.92
1463.75	2383.29	1464.26	2824.36	1463.75	3619.38	1463.92	3108.3	1463.92	3055.21	1463.92	3655.11
1465.58	2185.08	1466.09	2577.61	1465.58	3370.59	1465.75	2905.24	1465.75	2758.79	1465.75	3395.46
1467.42	1959.03	1467.93	2317.96	1467.42	3077.96	1467.59	2412.52	1467.59	2510.54	1467.59	3123
1469.25	1824.15	1469.76	2115.42	1469.25	2848.49	1469.42	2167.31	1469.42	2283.46	1469.42	2874.71
1471.09	1590.43	1471.6	1886.97	1471.09	2554.2	1471.26	1961.01	1471.26	2058.54	1471.26	2556.6
1472.92	1354.89	1473.43	1685.62	1472.92	2260.09	1473.09	1709.92	1473.09	1874.78	1473.09	2270.68
1474.75	1217.52	1475.26	1478.37	1474.75	1996.65	1474.92	1487.89	1474.92	1645.19	1474.92	2028.94
1476.59	1077.32	1477.1	1289.23	1476.59	1733.39	1476.76	1280.79	1476.76	1456.77	1476.76	1775.38
1478.42	925.296	1478.93	1096.2	1478.42	1518.81	1478.59	1085.54	1478.59	1300.52	1478.59	1526.01
1480.25	768.452	1480.76	959.266	1480.25	1285.41	1480.42	939.676	1480.42	1176.44	1480.42	1314.84
1482.08	669.788	1482.59	804.442	1482.08	1092.2	1482.25	787.808	1482.25	1015.53	1482.25	1072.85
1483.91	551.307	1484.42	710.725	1483.91	916.171	1484.08	658.249	1484.08	923.785	1484.08	893.061
1485.74	482.012	1486.25	563.117	1485.74	768.335	1485.91	568.245	1485.91	821.217	1485.91	777.467
1487.57	387.905	1488.08	485.619	1487.57	628.692	1487.74	472.852	1487.74	723.822	1487.74	650.071
1489.4	361.988	1489.91	408.232	1489.4	530.244	1489.57	443.484	1489.57	660.926	1489.57	564.877
1491.22	297.339	1491.73	376.232	1491.22	506.821	1491.39	372.074	1491.39	596.512	1491.39	483.877
1493.05	293.854	1493.56	342.956	1493.05	454.045	1493.22	325.01	1493.22	540.262	1493.22	441.885
1494.88	236.736	1495.39	293.794	1494.88	398.945	1495.05	294.111	1495.05	522.176	1495.05	377.1
1496.7	246.407	1497.21	263.747	1496.7	342.099	1496.87	257.216	1496.87	470.255	1496.87	351.523
1498.53	283.279	1499.04	282.815	1498.53	339.46	1498.7	259.727	1498.7	449.5	1498.7	340.157
1500.36	208.356	1500.86	283	1500.36	304.03	1500.52	257.469	1500.52	424.157	1500.52	320.004
1502.18	242.356	1502.69	258.303	1502.18	301.813	1502.35	239.369	1502.35	446.358	1502.35	300.067
1504	244.032	1504.51	252.726	1504	312.033	1504.17	249.834	1504.17	441.668	1504.17	320.067
1505.83	221.453	1506.34	248.27	1505.83	323.369	1506	242.71	1506	424.157	1506	317.785
1507.65	219.874	1508.16	239.937	1507.65	301.813	1507.82	239.369	1507.82	437.966	1507.82	300.067
1509.47	229.427	1509.98	277.937	1509.47	325.813	1509.64	239.369	1509.64	424.157	1509.64	312.067
1511.29	218.851	1511.8	308.852	1511.29	344.347	1511.46	245.639	1511.46	459.375	1511.46	303.819
1513.12	208.356	1513.62	264.396	1513.12	354.758	1513.28	258.141	1513.28	448.037	1513.28	312.336
1514.94	239.356	1515.44	307.997	1514.94	307.897	1515.1	254.713	1515.1	453.826	1515.1	335.947
1516.76	209.493	1517.26	319.656	1516.76	341.088	1516.92	262.443	1516.92	473.743	1516.92	347.652
1518.58	257.55	1519.08	303.372	1518.58	373.298	1518.74	268.401	1518.74	468.787	1518.74	331.451
1520.39	218.291	1520.9	328.145	1520.39	316.358	1520.56	255.968	1520.56	448.959	1520.56	330.344
1522.21	230.109	1522.72	275.976	1522.21	366.34	1522.38	274.39	1522.38	451.259	1522.38	334.332
1524.03	218.694	1524.54	312.864	1524.03	343.243	1524.2	275.652	1524.2	470.685	1524.2	337.413
1525.85	263.357	1526.35	343.81	1525.85	386.433	1526.02	272.681	1526.02	467.24	1526.02	333.589
1527.66	262.552	1528.17	343.813	1527.66	386.967	1527.83	275.942	1527.83	478.921	1527.83	334.86
1529.48	284.98	1529.99	405.445	1529.48	374.58	1529.65	279.279	1529.65	483.73	1529.65	365.224
1531.3	274.331	1531.8	435.874	1531.3	426.272	1531.46	295.004	1531.46	522.452	1531.46	408.683
1533.11	309.603	1533.62	441.993	1533.11	417.044	1533.28	291.107	1533.28	515.73	1533.28	442.237
1534.93	323.798	1535.43	447.169	1534.93	420.894	1535.09	311.294	1535.09	542.921	1535.09	395.556
1536.74	339.855	1537.25	456.403	1536.74	476.824	1536.91	330.942	1536.91	538.24	1536.91	442.885
1538.55	301.991	1539.06	446.695	1538.55	474.834	1538.72	364.825	1538.72	562.685	1538.72	476.628
1540.37	381.207	1540.87	502.044	1540.37	534.923	1540.53	391.397	1540.53	568.259	1540.53	530.465
1542.18	364.502	1542.68	488.452	1542.18	543.092	1542.35	395.706	1542.35	627.959	1542.35	558.397
1543.99	385.877	1544.5	569.917	1543.99	588.34	1544.16	463.6	1544.16	646.787	1544.16	612.424
1545.8	424.331	1546.31	562.441	1545.8	629.669	1545.97	468.78	1545.97	683.743	1545.97	642.546
1547.61	430.866	1548.12	585.022	1547.61	658.077	1547.78	489.426	1547.78	669.826	1547.78	672.763
1549.42	444.48	1549.93	598.662	1549.42	676.565	1549.59	499.684	1549.59	698.037	1549.59	672.074
1551.23	459.174	1551.74	639.36	1551.23	663.133	1551.4	514.327	1551.4	682.375	1551.4	672.482
1553.04	432.949	1553.55	605.116	1553.04	669.782	1553.21	501.345	1553.21	695.841	1553.21	669.984
1554.85	435.804	1555.35	613.93	1554.85	665.511	1555.02	481.053	1555.02	690.435	1555.02	664.582
1556.66	445.74	1557.16	554.803	1556.66	636.511	1556.82	486.078	1556.82	686.157	1556.82	648.275
1558.46	393.757	1558.97	562.735	1558.46	625.32	1558.63	433.313	1558.63	686.006	1558.63	650.064
1560.27	430.854	1560.78	542.296	1560.27	620.21	1560.44	447.11	1560.44	645.984	1560.44	667.948
1562.08	409.826	1562.58	535.725	1562.08	661.181	1562.24	436.976	1562.24	645.089	1562.24	664.929
1563.88	443.099	1564.39	553.773	1563.88	636.232	1564.05	441.079	1564.05	649.089	1564.05	649.005
1565.69	426.293	1566.19	543.881	1565.69	682.365	1565.86	452.645	1565.86	664.323	1565.86	681.849
1567.49	441.635	1568	558.047	1567.49	696.578	1567.66	432.894	1567.66	669.685	1567.66	693.178
1569.3	443.059	1569.8	544.273	1569.3	722.873	1569.46	476.011	1569.46	649.175	1569.46	712.447
1571.1	442.564	1571.6	536.557	1571.1	747.249	1571.27	469.959	1571.27	656.794	1571.27	723.812
1572.9	484.152	1573.41	541.9	1572.9	775.707	1573.07	517.36	1573.07	699.541	1573.07	762.274
1574.71	503.822	1575.21	604.303	1574.71	799.246	1574.87	549.552	1574.87	704.417	1574.87	810.832
1576.51	503.574	1577.01	624.765	1576.51	845.867	1576.67	571.357	1576.67	745.421	1576.67	841.487
1578.31	535.41	1578.81	647.286	1578.31	909.57	1578.48	598.781	1578.48	753.554	1578.48	865.239
1580.11	573.328	1580.61	722.867	1580.11	974.355	1580.28	634.899	1580.28	794.817	1580.28	925.089
1581.91	610.329	1582.41	753.508	1581.91	1072.22	1582.08	711.11	1582.08	864.208	1582.08	1004.04
1583.71	699.414	1584.21	827.208	1583.71	1152.17	1583.88	788.017	1583.88	926.729	1583.88	1121.08
1585.51	765.583	1586.01	890.969	1585.51	1260.01	1585.67	848.999	1585.67	967.379	1585.67	1183.22
1587.31	784.836	1587.81	862.789	1587.31	1240.21	1587.47	833.104	1587.47	988.159	1587.47	1189.46
1589.1	735.172	1589.61	918.24	1589.1	1283.32	1589.27	842.535	1589.27	1018.07	1589.27	1211.8
1590.9	764.593	1591.4	975.669	1590.9	1311.52	1591.07	881.588	1591.07	1080.11	1591.07	1278.23
1592.7	858.905	1593.2	1051.61	1592.7	1458.8	1592.87	976.126	1592.87	1146.11	1592.87	1406.77
1594.49	967.099	1595	1176.61	1594.49	1637.17	1594.66	1062.73	1594.66	1315.28	1594.66	1553.07
1596.29	1100.69	1596.79	1259.67	1596.29	1772.61	1596.46	1172.82	1596.46	1435.58	1596.46	1691.4
1598.09	1178.37	1598.59	1353.8	1598.09	1901.15	1598.25	1225.74	1598.25	1513.01	1598.25	1823.13
1599.88	1304.13	1600.38	1423.98	1599.88	2089.76	1600.05	1333.47	1600.05	1556.57	1600.05	2016.96
1601.67	1478.97	1602.18	1603.22	1601.67	2223.46	1601.84	1485.57	1601.84	1721.26	1601.84	2172.89
1603.47	1600.91	1603.97	1695.53	1603.47	2371.25	1603.63	1610.67	1603.63	1820.08	1603.63	2366.92
1605.26	1629.93	1605.76	1769.89	1605.26	2410.12	1605.43	1711.23	1605.43	1858.04	1605.43	2405.05
1607.05	1622.03	1607.55	1802.32	1607.05	2500.07	1607.22	1700.44	1607.22	1896.12	1607.22	2419.28
1608.85	1611.23	1609.35	1901.76	1608.85	2603.11	1609.01	1751.91	1609.01	1948.34	1609.01	2515.61
1610.64	1707.51	1611.14	2047.25	1610.64	2762.23	1610.8	1830.54	1610.8	2104.69	1610.8	2672.03
1612.43	1813.87	1612.93	2162.8	1612.43	2950.25	1612.59	1960.97	1612.59	2230.17	1612.59	2854.56
1614.22	1901.33	1614.72	2250.42	1614.22	3080.44	1614.38	2007.14	1614.38	2288.78	1614.38	2980.19
1616.01	1924.87	1616.51	2239.96	1616.01	3043.74	1616.17	2037.38	1616.17	2307.53	1616.17	2989.93
1617.8	1912.5	1618.3	2176.39	1617.8	2936.12	1617.96	1960.6	1617.96	2249.41	1617.96	2910.76
1619.59	1829.5	1620.09	2081.83	1619.59	2887.59	1619.75	1913.44	1619.75	2142.41	1619.75	2805.69
1621.37	1838.22	1621.87	2067.63	1621.37	2796.14	1621.54	1865.13	1621.54	2145.42	1621.54	2777.4
1623.16	1800.03	1623.66	2024.49	1623.16	2817.78	1623.33	1887.08	1623.33	2132.56	1623.33	2782.73
1624.95	1850.93	1625.45	2089.41	1624.95	2918.51	1625.11	1938.06	1625.11	2219.84	1625.11	2828.87
1626.73	1961.92	1627.23	2194.4	1626.73	3005.33	1626.9	2019.93	1626.9	2283.26	1626.9	2948.11
1628.52	2055	1629.02	2331.45	1628.52	3148.23	1628.69	2143.01	1628.69	2438.8	1628.69	3113.45
1630.31	2106.17	1630.81	2391.57	1630.31	3296.22	1630.47	2235.39	1630.47	2536.48	1630.47	3263.9
1632.09	2208.43	1632.59	2525.74	1632.09	3520.3	1632.26	2378.94	1632.26	2664.3	1632.26	3470.45
1633.88	2367.78	1634.37	2616.98	1633.88	3701.47	1634.04	2492.42	1634.04	2805.25	1634.04	3619.1
1635.66	2567.15	1636.16	2813.29	1635.66	3925.72	1635.83	2704.47	1635.83	2985.34	1635.83	3855.86
1637.44	2689.59	1637.94	2922.66	1637.44	4119.88	1637.61	2881.53	1637.61	3155.56	1637.61	4050.72
1639.22	2873.13	1639.72	3118.09	1639.22	4369.07	1639.39	3067.28	1639.39	3373.92	1639.39	4277.68
1641.01	3070.76	1641.51	3274.59	1641.01	4638.5	1641.17	3305.43	1641.17	3555.41	1641.17	4592.76
1642.79	3270.48	1643.29	3537.71	1642.79	4968.69	1642.95	3617.09	1642.95	3766.04	1642.95	4888.93
1644.57	3507.92	1645.07	3735.15	1644.57	5298.97	1644.74	3775.78	1644.74	4027.04	1644.74	5228.71
1646.35	3752.29	1646.85	3974.78	1646.35	5629.35	1646.52	4011.08	1646.52	4241.81	1646.52	5568.27
1648.13	3979.2	1648.63	4235.47	1648.13	5931.14	1648.3	4552.57	1648.3	4534.71	1648.3	5883.6
1649.91	4187.2	1650.41	4398.23	1649.91	6222.03	1650.08	4809.01	1650.08	4708.76	1650.08	6192.09
1651.69	4268.29	1652.19	4534.05	1651.69	6329	1651.85	4956.75	1651.85	4849.94	1651.85	6294.69
1653.47	4375.48	1653.96	4589.94	1653.47	6338.07	1653.63	5026.74	1653.63	4915.26	1653.63	6301.4
1655.24	4333.77	1655.74	4644.89	1655.24	6253.23	1655.41	4938	1655.41	4868.71	1655.41	6226.22
1657.02	4289.15	1657.52	4585.91	1657.02	6074.48	1657.19	4800.71	1657.19	4823.31	1657.19	6108.14
1658.8	4231.63	1659.3	4723	1658.8	5919.83	1658.96	4602.56	1658.96	4776.05	1658.96	5922.17
1660.57	4207.2	1661.07	4756.16	1660.57	5780.27	1660.74	4435.29	1660.74	4766.93	1660.74	5721.31
1662.35	4218.87	1662.85	4941.38	1662.35	5635.27	1662.52	4287.8	1662.52	4818.94	1662.52	5606.55
1664.13	4307.64	1664.62	5038.67	1664.13	5497.8	1664.29	4157.63	1664.29	4838.1	1664.29	5372.91
1665.9	4178.51	1666.4	5001.58	1665.9	5392.43	1666.07	4009.69	1666.07	4698.4	1666.07	5267.38
1667.67	4026.98	1668.17	4765.02	1667.67	5279.15	1667.84	3863.07	1667.84	4533.4	1667.84	5176.96
1669.45	3827.48	1669.94	4495.45	1669.45	5198.96	1669.61	3704.24	1669.61	4333.84	1669.61	5022.31
1671.22	3627.54	1671.72	4225.94	1671.22	5030.87	1671.39	3525.17	1671.39	4109.42	1671.39	4908.64
1672.99	3394.71	1673.49	3963.5	1672.99	4912.88	1673.16	3411.45	1673.16	3923.15	1673.16	4757.44
1674.77	3284.97	1675.26	3767.13	1674.77	4763.98	1674.93	3261.25	1674.93	3723.02	1674.93	4670.35
1676.54	3084.34	1677.03	3532.83	1676.54	4615.17	1676.7	3170.39	1676.7	3576.03	1676.7	4509.37
1678.31	2900.81	1678.8	3361.6	1678.31	4548.47	1678.47	3045.15	1678.47	3470.19	1678.47	4402.51
1680.08	2775.38	1680.57	3174.44	1680.08	4374.86	1680.24	2943.4	1680.24	3323.49	1680.24	4260.7
1681.85	2589.05	1682.34	3017.34	1681.85	4155.35	1682.01	2831.27	1682.01	3152.93	1682.01	4061.95
1683.62	2455.82	1684.11	2835.32	1683.62	3961.94	1683.78	2708.76	1683.78	2967.53	1683.78	3886.31
1685.38	2342.7	1685.88	2650.37	1685.38	3688.94	1685.55	2579.58	1685.55	2804.26	1685.55	3695.79
1687.15	2176.69	1687.65	2445.49	1687.15	3496.62	1687.32	2415.39	1687.32	2660.15	1687.32	3444.37
1688.92	1989.77	1689.42	2220.24	1688.92	3221.41	1689.09	2263	1689.09	2429.18	1689.09	3226.08
1690.69	1806.6	1691.18	2053.68	1690.69	2984.29	1690.85	2129.79	1690.85	2229.18	1690.85	2992.9
1692.45	1610.97	1692.95	1789.94	1692.45	2724.28	1692.62	1989.88	1692.62	2014.36	1692.62	2695.64
1694.22	1500.27	1694.72	1606.28	1694.22	2447.36	1694.38	1805.76	1694.38	1846.68	1694.38	2446.83
1695.99	1350.67	1696.48	1440.68	1695.99	2227.55	1696.15	1629.08	1696.15	1696.16	1696.15	2221.88
1697.75	1211.19	1698.25	1297.16	1697.75	2000.84	1697.92	1497.99	1697.92	1502.78	1697.92	1981.05
1699.52	1067.81	1700.01	1124.72	1699.52	1786.23	1699.68	1369.46	1699.68	1351.56	1699.68	1813.34
1701.28	955.541	1701.77	1011.34	1701.28	1553.72	1701.44	1214.55	1701.44	1219.48	1701.44	1607.74
1703.04	831.382	1703.54	871.04	1703.04	1393.32	1703.21	1110.82	1703.21	1104.56	1703.21	1446.27
1704.81	776.333	1705.3	761.813	1704.81	1255.02	1704.97	993.554	1704.97	1000.79	1704.97	1265.91
1706.57	694.395	1707.06	753.661	1706.57	1157.02	1706.73	904.704	1706.73	920.167	1706.73	1161.67
1708.33	680.568	1708.82	699.584	1708.33	1032.82	1708.49	819.647	1708.49	861.7	1708.49	1109.56
1710.09	645.855	1710.58	636.139	1710.09	939.733	1710.25	783.314	1710.25	813.387	1710.25	1017.56
1711.85	637.884	1712.34	593.582	1711.85	907.748	1712.02	738.455	1712.02	754.387	1712.02	966.685
1713.61	615.254	1714.1	569.656	1713.61	857.87	1713.78	703.551	1713.78	738.228	1713.78	934.933
1715.37	567.768	1715.86	531.806	1715.37	861.099	1715.53	682.904	1715.53	715.224	1715.53	885.933
1717.13	600.396	1717.62	575.032	1717.13	879.435	1717.29	654.038	1717.29	702.376	1717.29	873.305
1718.89	584.005	1719.38	532.336	1718.89	857.879	1719.05	648.19	1719.05	701.685	1719.05	850.8
1720.65	598.179	1721.14	530.717	1720.65	823.432	1720.81	622.815	1720.81	683.15	1720.81	838.419
1722.4	599.465	1722.9	497.176	1722.4	798.094	1722.57	609.848	1722.57	668.774	1722.57	781.163
1724.16	553.865	1724.65	461.714	1724.16	763.866	1724.32	596.982	1724.32	652.556	1724.32	765.034
1725.92	540.378	1726.41	431.33	1725.92	727.75	1726.08	564.518	1726.08	638.497	1726.08	725.031
1727.67	514.007	1728.17	440.025	1727.67	645.75	1727.84	538.926	1727.84	606.599	1727.84	709.155
1729.43	481.751	1729.92	412.801	1729.43	621.745	1729.59	505.433	1729.59	601.861	1729.59	674.407
1731.18	431.612	1731.67	374.801	1731.18	615.852	1731.35	488.664	1731.35	611.285	1731.35	640.787
1732.94	434.992	1733.43	394.656	1732.94	526.072	1733.1	470.151	1733.1	570.285	1733.1	631.298
1734.69	440.362	1735.18	356.593	1734.69	553.405	1734.85	435.736	1734.85	556.871	1734.85	571.745
1736.44	387.661	1736.94	380.611	1736.44	519.854	1736.61	435.283	1736.61	547.621	1736.61	547.938
1738.2	366.362	1738.69	315.711	1738.2	517.417	1738.36	410.001	1738.36	529.535	1738.36	565.71
1739.95	351.237	1740.44	343.893	1739.95	456.097	1740.11	378.3	1740.11	519.614	1740.11	523.614
1741.7	334.693	1742.19	293.158	1741.7	432.894	1741.86	370.054	1741.86	510.859	1741.86	488.65
1743.45	309.272	1743.94	287.506	1743.45	451.808	1743.62	325.594	1743.62	516.271	1743.62	463.82
1745.2	328.973	1745.69	284.939	1745.2	415.162	1745.37	330.489	1745.37	499.85	1745.37	452.125
1746.95	279.798	1747.44	281.456	1746.95	430.498	1747.12	323.178	1747.12	484.396	1747.12	426.565
1748.7	278.748	1749.19	269.588	1748.7	352.993	1748.87	295.662	1748.87	483.177	1748.87	412.141
1750.45	274.823	1750.94	262.304	1750.45	347.265	1750.61	273.179	1750.61	473.119	1750.61	371.854
1752.2	263.026	1752.69	249.747	1752.2	330.659	1752.36	274.197	1752.36	427.604	1752.36	352.705
1753.95	208.356	1754.44	243.522	1753.95	348.174	1754.11	253.78	1754.11	436.864	1754.11	343.502
1755.69	240.369	1756.18	242.383	1755.69	301.813	1755.86	258.411	1755.86	424.157	1755.86	309.695
1757.44	208.356	1757.93	247.817	1757.44	321.102	1757.6	258.526	1757.6	445.151	1757.6	318.826
1759.19	236.356	1759.68	244.334	1759.19	339.899	1759.35	250.832	1759.35	433.069	1759.35	313.097
1760.93	221.418	1761.42	239.937	1760.93	301.813	1761.1	239.369	1761.1	424.157	1761.1	324.51
1762.68	224.369	1763.17	266.454	1762.68	301.813	1762.84	246.487	1762.84	439.578	1762.84	300.067
1764.42	223.879	1764.91	254.022	1764.42	315.018	1764.59	260.455	1764.59	424.157	1764.59	309.623
1766.17	211.064	1766.66	270.624	1766.17	324.233	1766.33	239.369	1766.33	428.481	1766.33	302.323
1767.91	236.93	1768.4	259.313	1767.91	308.123	1768.07	253.833	1768.07	431.912	1768.07	300.067
1769.65	232.124	1770.14	276.087	1769.65	309.464	1769.82	243.771	1769.82	424.157	1769.82	300.067
1771.4	226.464	1771.89	267.491	1771.4	301.813	1771.56	247.978	1771.56	427.505	1771.56	316.193
1773.14	214.496	1773.63	277.167	1773.14	308.239	1773.3	239.369	1773.3	435.242	1773.3	317.441
1774.88	224.168	1775.37	239.937	1774.88	301.813	1775.04	241.831	1775.04	435.126	1775.04	310.695
1776.62	220.734	1777.11	249.937	1776.62	317.04	1776.78	244.498	1776.78	424.157	1776.78	300.067
1778.36	208.356	1778.85	275.998	1778.36	319.422	1778.53	244.455	1778.53	431.368	1778.53	308.193
1780.1	230.22	1780.59	268.999	1780.1	339.889	1780.27	249.951	1780.27	431.105	1780.27	304.333
1781.84	218.734	1782.33	280.94	1781.84	317.444	1782	258.29	1782	428.982	1782	307.581
1783.58	208.356	1784.07	253.82	1783.58	311.085	1783.74	239.369	1783.74	437.999	1783.74	329.952
1785.32	222.356	1785.81	266.339	1785.32	301.813	1785.48	250.541	1785.48	424.157	1785.48	330.447
1787.06	228.834	1787.55	262.401	1787.06	303.813	1787.22	245.779	1787.22	440.157	1787.22	300.067
1788.79	208.356	1789.28	295.523	1788.79	315.347	1788.96	239.843	1788.96	428.426	1788.96	300.067
1790.53	224.058	1791.02	265.706	1790.53	310.722	1790.69	241.709	1790.69	430.907	1790.69	320.996
1792.27	225.164	1792.76	239.937	1792.27	306.783	1792.43	239.369	1792.43	432.521	1792.43	311.827
1794	208.356	1794.49	287.937	1794	323.922	1794.17	245.525	1794.17	440.267	1794.17	313.261
1795.74	241.165	1796.23	255.165	1795.74	306.14	1795.9	241.424	1795.9	425.145	1795.9	300.067
1797.47	221.05	1797.96	241.022	1797.47	310.437	1797.64	239.369	1797.64	424.157	1797.64	301.832
1799.21	208.356	1799.7	239.937	1799.21	301.813	1799.37	239.369	1799.37	429.966	1799.37	305.691
1800.94	208.356	1801.43	239.937	1800.94	301.813	1801.1	239.369	1801.1	424.157	1801.1	300.067
1802.68	208.356	1803.16	239.937	1802.68	301.813	1802.84	239.369	1802.84	424.157	1802.84	300.067
1804.41	221.891	1804.89	246.941	1804.41	308.349	1804.57	255.455	1804.57	441.918	1804.57	330.337
1806.14	231.537	1806.63	246.984	1806.14	301.813	1806.3	260.556	1806.3	429.732	1806.3	312.498
1807.87	220.304	1808.36	280.065	1807.87	344.644	1808.03	246.678	1808.03	446.546	1808.03	321.675
1809.6	219.2	1810.09	243.186	1809.6	330.505	1809.76	256.215	1809.76	424.157	1809.76	337.898
1811.33	213.234	1811.82	268.346	1811.33	333.397	1811.5	239.369	1811.5	434.363	1811.5	324.169
1813.06	212.271	1813.55	251.548	1813.06	354.314	1813.23	260.517	1813.23	436.61	1813.23	304.488
1814.79	230.46	1815.28	269.714	1814.79	330.237	1814.95	255.837	1814.95	450.901	1814.95	319.859
1816.52	212.816	1817.01	274.874	1816.52	302.19	1816.68	249.954	1816.68	432.234	1816.68	316.283
1818.25	208.356	1818.74	271.076	1818.25	324.175	1818.41	253.333	1818.41	441.612	1818.41	301.762
1819.98	218.123	1820.46	250.32	1819.98	302.191	1820.14	265.96	1820.14	453.035	1820.14	314.298
1821.71	230.019	1822.19	258.606	1821.71	309.238	1821.87	255.209	1821.87	428.504	1821.87	316.894
1823.43	231.056	1823.92	239.937	1823.43	314.317	1823.59	240.179	1823.59	427.019	1823.59	322.552
1825.16	212.245	1825.65	300.167	1825.16	320.428	1825.32	257.19	1825.32	429.582	1825.32	328.275
1826.89	240.602	1827.37	270.417	1826.89	320.571	1827.05	244.684	1827.05	424.157	1827.05	300.067
1828.61	231.142	1829.1	260.687	1828.61	305.746	1828.77	246.367	1828.77	450.11	1828.77	325.244
1830.34	232.886	1830.82	267.978	1830.34	315.954	1830.5	264.09	1830.5	456.069	1830.5	316.459
1832.06	223.754	1832.55	269.289	1832.06	322.194	1832.22	239.369	1832.22	447.052	1832.22	318.682
1833.78	242.959	1834.27	251.621	1833.78	326.774	1833.95	249.172	1833.95	459.103	1833.95	310.272
1835.51	233.486	1835.99	281.972	1835.51	306.114	1835.67	256.258	1835.67	437.173	1835.67	323.643
1837.23	208.356	1837.71	277.345	1837.23	304.488	1837.39	243.047	1837.39	449.272	1837.39	300.067
1838.95	228.132	1839.44	263.766	1838.95	336.895	1839.11	251.402	1839.11	435.401	1839.11	314.56
1840.67	245.975	1841.16	296.847	1840.67	316.337	1840.84	252.39	1840.84	427.561	1840.84	300.067
1842.4	235.889	1842.88	270.777	1842.4	301.813	1842.56	259.554	1842.56	458.75	1842.56	332.402
1844.12	214.879	1844.6	286.727	1844.12	325.171	1844.28	250.118	1844.28	435.969	1844.28	306.744
1845.84	259.947	1846.32	239.937	1845.84	317.558	1846	250.551	1846	435.22	1846	334.101
1847.56	245.097	1848.04	269.727	1847.56	317.974	1847.72	244.849	1847.72	437.501	1847.72	306.474
1849.28	217.336	1849.76	272.777	1849.28	326.419	1849.44	241.63	1849.44	439.442	1849.44	312.863
1850.99	233.596	1851.48	273.847	1850.99	302.893	1851.16	255.05	1851.16	424.157	1851.16	315.267
1852.71	237.927	1853.2	239.937	1852.71	317.396	1852.87	259.24	1852.87	431.442	1852.87	301.688
1854.43	208.356	1854.91	276.046	1854.43	318.929	1854.59	243.137	1854.59	438.507	1854.59	327.124
1856.15	250.887	1856.63	277.176	1856.15	347.488	1856.31	239.369	1856.31	431.598	1856.31	307.576
1857.86	228.475	1858.35	267.326	1857.86	329.05	1858.02	248.116	1858.02	425.715	1858.02	324.045
1859.58	246.123	1860.06	261.496	1859.58	339.82	1859.74	252.563	1859.74	444.858	1859.74	311.53
1861.3	252.833	1861.78	266.686	1861.3	332.56	1861.46	246.559	1861.46	433.027	1861.46	313.031
1863.01	255.608	1863.49	262.896	1863.01	358.27	1863.17	251.034	1863.17	454.222	1863.17	325.548
1864.73	235.392	1865.21	285.028	1864.73	319.95	1864.89	251.215	1864.89	444.443	1864.89	317.082
1866.44	232.235	1866.92	276.098	1866.44	341.542	1866.6	266.185	1866.6	436.69	1866.6	313.632
1868.15	234.15	1868.64	267.188	1868.15	301.813	1868.31	255.315	1868.31	443.964	1868.31	310.199
1869.87	244.207	1870.35	287.297	1869.87	337.999	1870.03	259.233	1870.03	434.264	1870.03	320.782
1871.58	221.358	1872.06	274.427	1871.58	369.213	1871.74	253.932	1871.74	442.589	1871.74	338.383
1873.29	250.596	1873.77	284.569	1873.29	369.456	1873.45	244.952	1873.45	441.942	1873.45	328
1875	259.927	1875.48	261.719	1875	358.727	1875.16	269.23	1875.16	425.32	1875.16	332.722
1876.71	208.356	1877.19	254.889	1876.71	349.028	1876.87	266.996	1876.87	426.725	1876.87	336.356
1878.42	251.256	1878.91	247.079	1878.42	383.072	1878.58	244.639	1878.58	424.157	1878.58	309.06
1880.13	269.193	1880.62	261.289	1880.13	331.714	1880.29	256.77	1880.29	461.248	1880.29	325.489
1881.84	231.168	1882.32	245.519	1881.84	316.385	1882	255.372	1882	435.365	1882	300.067
1883.55	218.182	1884.03	265.769	1883.55	349.085	1883.71	251.527	1883.71	444.508	1883.71	300.489
1885.26	270.236	1885.74	258.039	1885.26	301.813	1885.42	263.087	1885.42	431.677	1885.42	320.527
1886.97	240.323	1887.45	278.33	1886.97	334.57	1887.13	247.573	1887.13	432.872	1887.13	323.579
1888.68	231.419	1889.16	261.641	1888.68	374.356	1888.84	256.7	1888.84	437.072	1888.84	303.646
1890.38	223.556	1890.86	264.973	1890.38	356.17	1890.54	254.759	1890.54	431.293	1890.54	318.729
1892.09	269.738	1892.57	257.324	1892.09	319.013	1892.25	247.292	1892.25	434.541	1892.25	320.827
1893.79	217.964	1894.28	277.697	1893.79	336.885	1893.95	240.456	1893.95	436.814	1893.95	322.939
1895.5	239.237	1895.98	287.089	1895.5	346.785	1895.66	249.024	1895.66	429.114	1895.66	300.067
1897.2	225.558	1897.69	279.488	1897.2	348.713	1897.36	248.987	1897.36	444.44	1897.36	316.471
1898.91	217.928	1899.39	239.937	1898.91	301.813	1899.07	239.369	1899.07	426.792	1899.07	300.067
1900.61	230.35	1901.09	287.488	1900.61	346.713	1900.77	253.912	1900.77	424.157	1900.77	306.225
1902.32	249.826	1902.8	277.537	1902.32	341.785	1902.48	249.639	1902.48	456.936	1902.48	302.724
1904.02	208.356	1904.5	266.607	1904.02	333.885	1904.18	245.996	1904.18	437.741	1904.18	322.225
1905.72	252.324	1906.2	268.537	1905.72	312.013	1905.88	250.986	1905.88	439.572	1905.88	316.804
1907.42	240.312	1907.9	261.488	1907.42	348.17	1907.58	239.369	1907.58	450.429	1907.58	303.4
1909.12	242.32	1909.6	239.937	1909.12	312.428	1909.28	246.85	1909.28	438.312	1909.28	321.011
1910.83	216.35	1911.3	281.909	1910.83	356.986	1910.98	258.654	1910.98	458.221	1910.98	324.638
1912.53	264.402	1913	272.215	1912.53	334.548	1912.68	263.087	1912.68	449.156	1912.68	313.281
1914.22	215.474	1914.7	259.553	1914.22	367.141	1914.38	264.455	1914.38	424.157	1914.38	334.939
1915.92	209.569	1916.4	263.923	1915.92	330.767	1916.08	254.757	1916.08	431.156	1916.08	319.613
1917.62	234.685	1918.1	254.323	1917.62	330.427	1917.78	251.845	1917.78	454.221	1917.78	330.302
1919.32	227.824	1919.8	304.754	1919.32	341.121	1919.48	255.104	1919.48	440.312	1919.48	310.999
1921.02	236.986	1921.5	260.215	1921.02	366.848	1921.18	246.681	1921.18	437.718	1921.18	325.704
1922.72	215.17	1923.19	265.705	1922.72	335.607	1922.88	249.354	1922.88	451.437	1922.88	332.424
1924.41	216.383	1924.89	292.225	1924.41	340.399	1924.57	253.44	1924.57	429.187	1924.57	316.159
1926.11	242.59	1926.59	265.774	1926.11	340.224	1926.27	251.369	1926.27	443.967	1926.27	310.91
1927.8	209.87	1928.28	530.351	1927.8	356.081	1927.96	241.925	1927.96	440.778	1927.96	308.677
1929.5	208.356	1929.98	408.456	1929.5	360.919	1929.66	250.963	1929.66	454.619	1929.66	343.458
1931.19	224.473	1931.67	286.589	1931.19	371.266	1931.35	251.397	1931.35	455.49	1931.35	319.255
1932.89	222.594	1933.37	266.249	1932.89	360.828	1933.05	251.847	1933.05	446.39	1933.05	300.067
1934.58	216.733	1935.06	239.937	1934.58	350.843	1934.74	251.08	1934.74	434.321	1934.74	328.95
1936.28	209.894	1936.75	254.243	1936.28	354.89	1936.43	255.867	1936.43	435.28	1936.43	311.366
1937.97	218.079	1938.45	261.581	1937.97	379.967	1938.13	259.438	1938.13	443.287	1938.13	313.574
1939.66	212.286	1940.14	241.951	1939.66	332.075	1939.82	240.247	1939.82	457.333	1939.82	308.78
1941.35	216.518	1941.83	252.34	1941.35	373.214	1941.51	250.002	1941.51	451.408	1941.51	317.005
1943.04	237.773	1943.52	266.74	1943.04	340.383	1943.2	242.526	1943.2	446.512	1943.2	314.248
1944.73	239.052	1945.21	246.171	1944.73	344.583	1944.89	239.369	1944.89	458.644	1944.89	307.508
1946.42	208.356	1946.9	280.632	1946.42	301.813	1946.58	248.015	1946.58	447.804	1946.58	320.787
1948.11	229.588	1948.59	290.122	1948.11	339.669	1948.27	253.338	1948.27	440.992	1948.27	300.067
1949.8	224.834	1950.28	266.642	1949.8	319.61	1949.96	251.734	1949.96	438.208	1949.96	346.122
1951.49	219.09	1951.97	257.191	1951.49	368.633	1951.65	243.379	1951.65	440.452	1951.65	329.233
1953.18	217.369	1953.66	280.768	1953.18	346.735	1953.34	259.667	1953.34	435.724	1953.34	315.345
1954.87	223.673	1955.34	261.373	1954.87	342.915	1955.03	258.123	1955.03	454.023	1955.03	334.477
1956.55	232.002	1957.03	257.006	1956.55	370.17	1956.71	243.67	1956.71	426.349	1956.71	321.627
1958.24	208.356	1958.72	243.666	1958.24	352.498	1958.4	255.091	1958.4	453.703	1958.4	305.797
1959.93	230.515	1960.4	241.354	1959.93	349.898	1960.08	243.754	1960.08	444.084	1960.08	312.932
1961.61	251.442	1962.09	257.068	1961.61	304.366	1961.77	251.518	1961.77	450.492	1961.77	327.918
1963.3	208.356	1963.77	260.809	1963.3	319.902	1963.46	240.834	1963.46	428.926	1963.46	306.845
1964.98	234.073	1965.46	277.576	1964.98	356.504	1965.14	240.011	1965.14	450.388	1965.14	311.918
1966.67	252.808	1967.14	284.369	1966.67	307.17	1966.82	269.974	1966.82	434.877	1966.82	319.133
1968.35	231.561	1968.82	260.188	1968.35	328.857	1968.51	254.911	1968.51	456.392	1968.51	325.412
1970.03	224.333	1970.51	247.02	1970.03	315.586	1970.19	262.09	1970.19	434.934	1970.19	315.708
1971.71	240.124	1972.19	261.797	1971.71	317.377	1971.87	250.88	1971.87	439.502	1971.87	327.022
1973.4	246.933	1973.87	299.716	1973.4	317.227	1973.56	260.001	1973.56	449.097	1973.56	349.353
1975.08	233.762	1975.55	263.66	1975.08	331.136	1975.24	258.059	1975.24	432.719	1975.24	324.701
1976.76	233.61	1977.23	268.628	1976.76	332.102	1976.92	246.284	1976.92	441.366	1976.92	300.067
1978.44	233.478	1978.91	280.62	1978.44	363.125	1978.6	259.767	1978.6	465.04	1978.6	333.643
1980.12	234.365	1980.6	272.636	1980.12	311.202	1980.28	249.257	1980.28	433.741	1980.28	341.272
1981.8	230.271	1982.27	292.676	1981.8	342.334	1981.96	254.154	1981.96	453.467	1981.96	328.952
1983.48	219.198	1983.95	280.74	1983.48	325.519	1983.64	239.369	1983.64	448.22	1983.64	330.682
1985.16	218.145	1985.63	248.827	1985.16	327.756	1985.32	255.103	1985.32	453.999	1985.32	313.425
1986.84	219.113	1987.31	239.937	1986.84	316.044	1986.99	255.305	1986.99	443.804	1986.99	311.15
1988.51	248.101	1988.99	313.491	1988.51	346.77	1988.67	249.373	1988.67	459.635	1988.67	322.06
1990.19	245.099	1990.66	295.331	1990.19	315.206	1990.35	247.154	1990.35	459.492	1990.35	334.013
1991.87	216.108	1992.34	241.181	1991.87	307.69	1992.02	244.338	1992.02	437.375	1992.02	325.006
1993.54	228.138	1994.02	283.06	1993.54	358.221	1993.7	258.78	1993.7	474.284	1993.7	313.039
1995.22	235.189	1995.69	271.979	1995.22	326.798	1995.38	239.369	1995.38	471.219	1995.38	311.11
1996.89	242.155	1997.37	239.937	1996.89	332.42	1997.05	249.931	1997.05	424.157	1997.05	319.218
1998.57	208.356	1999.04	279.266	1998.57	306.088	1998.73	248.203	1998.73	475.219	1998.73	302.363
2000.24	244.378	2000.72	280.649	2000.24	319.799	2000.4	241.572	2000.4	472.537	2000.4	316.543
2001.92	235.417	2002.39	264.082	2001.92	305.554	2002.07	247.274	2002.07	466.322	2002.07	323.758
2003.59	251.472	2004.06	271.565	2003.59	347.352	2003.75	253.612	2003.75	476.169	2003.75	343.007
2005.26	249.542	2005.73	243.097	2005.26	314.193	2005.42	257.509	2005.42	463.076	2005.42	308.289
2006.93	221.629	2007.41	271.675	2006.93	336.075	2007.09	250.951	2007.09	439.041	2007.09	300.602
2008.61	250.73	2009.08	266.3	2008.61	309.999	2008.76	241.941	2008.76	459.063	2008.76	319.939
2010.28	241.848	2010.75	261.97	2010.28	308.963	2010.43	261.267	2010.43	473.142	2010.43	301.284
2011.95	234.981	2012.42	249.683	2011.95	329.967	2012.1	239.369	2012.1	510.275	2012.1	315.66
2013.62	236.13	2014.09	248.44	2013.62	322.011	2013.77	243.741	2013.77	460.461	2013.77	300.067
2015.29	242.295	2015.76	264.238	2015.29	307.095	2015.44	254.303	2015.44	438.699	2015.44	323.138
2016.96	257.475	2017.43	295.078	2016.96	323.217	2017.11	250.124	2017.11	442.989	2017.11	303.246
2018.62	229.672	2019.1	243.957	2018.62	337.378	2018.78	247.825	2018.78	447.329	2018.78	307.391
2020.29	222.884	2020.76	277.86	2020.29	333.577	2020.45	270.181	2020.45	438.718	2020.45	309.571
2021.96	234.112	2022.43	279.779	2021.96	301.813	2022.12	253.785	2022.12	428.156	2022.12	320.786
2023.63	208.356	2024.1	263.736	2023.63	340.836	2023.78	266.353	2023.78	446.641	2023.78	329.035
2025.29	258.616	2025.77	249.731	2025.29	326.938	2025.45	243.245	2025.45	424.157	2025.45	317.316
2026.96	237.795	2027.43	248.763	2026.96	336.118	2027.12	240.482	2027.12	444.122	2027.12	317.63
2028.63	217.662	2029.1	259.832	2028.63	313.373	2028.78	241.44	2028.78	440.145	2028.78	317.976
2030.29	245.544	2030.76	239.937	2030.29	315.702	2030.45	251.66	2030.45	446.223	2030.45	302.352
2031.96	223.442	2032.43	275.515	2031.96	328.101	2032.11	247.134	2032.11	429.356	2032.11	315.758
2033.62	208.356	2034.09	274.127	2033.62	310.569	2033.78	251.868	2033.78	428.542	2033.78	335.166
2035.28	228.286	2035.75	258.752	2035.28	344.105	2035.44	239.369	2035.44	432.78	2035.44	312.602
2036.95	260.231	2037.42	268.421	2036.95	342.707	2037.1	253.753	2037.1	445.07	2037.1	300.067
2038.61	232.192	2039.08	248.135	2038.61	317.373	2038.77	244.159	2038.77	425.41	2038.77	325.272
2040.27	208.356	2040.74	285.891	2040.27	318.102	2040.43	251.816	2040.43	437.799	2040.43	312.952
2041.93	257.192	2042.4	248.69	2041.93	324.892	2042.09	252.717	2042.09	444.237	2042.09	334.682
2043.59	237.231	2044.06	249.529	2043.59	347.743	2043.75	248.723	2043.75	447.722	2043.75	330.459
2045.25	238.286	2045.72	297.409	2045.25	338.652	2045.41	247.834	2045.41	441.253	2045.41	334.282
2046.91	238.356	2047.38	257.327	2046.91	329.618	2047.07	264.211	2047.07	441.83	2047.07	323.15
2048.57	259.442	2049.04	267.285	2048.57	302.64	2048.73	239.369	2048.73	448.452	2048.73	316.06
2050.23	258.544	2050.7	262.28	2050.23	333.718	2050.39	247.599	2050.39	435.118	2050.39	309.013
2051.89	259.662	2052.36	284.312	2051.89	375.85	2052.05	244.068	2052.05	436.828	2052.05	321.006
2053.55	216.795	2054.02	255.381	2053.55	351.035	2053.71	268.887	2053.71	452.58	2053.71	327.88
2055.21	240.944	2055.68	269.485	2055.21	338.272	2055.36	252.491	2055.36	456.375	2055.36	319.703
2056.87	212.109	2057.34	286.625	2056.87	339.56	2057.02	245.359	2057.02	448.211	2057.02	331.571
2058.52	224.289	2058.99	259.312	2058.52	350.898	2058.68	251.185	2058.68	445.087	2058.68	317.482
2060.18	244.486	2060.65	245.055	2060.18	341.846	2060.33	246.575	2060.33	444.004	2060.33	311.434
2061.83	225.698	2062.3	279.907	2061.83	350.488	2061.99	258.614	2061.99	444.961	2061.99	308.427
2063.49	238.926	2063.96	262.018	2063.49	342.286	2063.65	250.982	2063.65	438.956	2063.65	333.46
2065.14	266.17	2065.61	261.229	2065.14	357.314	2065.3	255.524	2065.3	438.99	2065.3	313.531
2066.8	251.43	2067.27	288.536	2066.8	336.936	2066.95	249.624	2066.95	447.063	2066.95	317.64
2068.45	233.611	2068.92	239.937	2068.45	329.604	2068.61	262.837	2068.61	444.172	2068.61	314.784
2070.11	229.729	2070.57	264.275	2070.11	359.315	2070.26	249.608	2070.26	436.319	2070.26	321.965
2071.76	250.862	2072.23	254.644	2071.76	354.07	2071.91	240.717	2071.91	438.503	2071.91	328.18
2073.41	232.011	2073.88	257.045	2073.41	335.868	2073.57	243.55	2073.57	437.723	2073.57	316.428
2075.06	233.176	2075.53	272.476	2075.06	353.709	2075.22	264.879	2075.22	438.978	2075.22	323.71
2076.71	237.356	2077.18	239.937	2076.71	350.591	2076.87	246.22	2076.87	441.595	2076.87	317.024
2078.37	224.553	2078.83	261.211	2078.37	308.514	2078.52	247.286	2078.52	461.955	2078.52	320.369
2080.02	208.765	2080.48	284.517	2080.02	331.479	2080.17	239.76	2080.17	452.349	2080.17	312.745
2081.67	247.993	2082.13	245.855	2081.67	366.483	2081.82	258.731	2081.82	447.778	2081.82	323.151
2083.32	245.237	2083.78	279.225	2083.32	309.527	2083.47	240.789	2083.47	451.24	2083.47	308.587
2084.96	252.497	2085.43	296.625	2084.96	348.607	2085.12	249.947	2085.12	464.735	2085.12	313.052
2086.61	233.773	2087.08	275.035	2086.61	362.691	2086.77	240.649	2086.77	450.263	2086.77	329.546
2088.26	228.064	2088.73	255.465	2088.26	301.813	2088.42	244.302	2088.42	443.823	2088.42	300.067
2089.91	208.356	2090.37	241.926	2089.91	335.812	2090.06	260.907	2090.06	460.416	2090.06	310.443
2091.55	261.458	2092.02	273.417	2091.55	346.835	2091.71	239.369	2091.71	461.04	2091.71	304.849
2093.2	233.576	2093.67	239.937	2093.2	335.913	2093.36	250.059	2093.36	454.696	2093.36	313.285
2094.85	231.709	2095.31	241.111	2094.85	348.044	2095	260.78	2095	454.384	2095	316.75
2096.49	255.858	2096.96	248.318	2096.49	314.229	2096.65	253.063	2096.65	453.103	2096.65	323.243
2098.14	247.023	2098.6	261.56	2098.14	352.466	2098.29	260.149	2098.29	481.853	2098.29	318.764
2099.78	280.203	2100.25	254.834	2099.78	341.754	2099.94	259.261	2099.94	469.633	2099.94	328.313
2101.43	232.399	2101.89	247.14	2101.43	372.092	2101.58	249.166	2101.58	462.444	2101.58	332.888
2103.07	251.596	2103.54	248.478	2103.07	325.48	2103.23	249.564	2103.23	466.285	2103.23	319.49
2104.71	219.808	2105.18	270.848	2104.71	362.916	2104.87	256.761	2104.87	456.156	2104.87	324.118
2106.36	240.036	2106.82	268.248	2106.36	342.4	2106.51	247.978	2106.51	471.056	2106.51	331.771
2108	259.28	2108.46	271.679	2108	334.931	2108.15	250.301	2108.15	451.987	2108.15	344.449
2109.64	264.54	2110.11	273.14	2109.64	356.508	2109.79	252.035	2109.79	447.946	2109.79	324.152
2111.28	239.816	2111.75	246.63	2111.28	373.13	2111.44	248.869	2111.44	467.935	2111.44	344.879
2112.92	245.108	2113.39	283.15	2112.92	332.798	2113.08	262.963	2113.08	480.953	2113.08	314.63
2114.56	235.416	2115.03	272.699	2114.56	339.509	2114.72	253.689	2114.72	468.999	2114.72	305.405
2116.2	232.741	2116.67	286.276	2116.2	334.265	2116.36	264.139	2116.36	459.074	2116.36	328.202
2117.84	244.081	2118.31	282.881	2117.84	328.063	2118	258.606	2118	479.178	2118	320.023
2119.48	228.438	2119.94	270.514	2119.48	354.903	2119.63	246.939	2119.63	482.31	2119.63	326.866
2121.12	260.811	2121.58	255.174	2121.12	316.785	2121.27	250.07	2121.27	487.47	2121.27	351.731
2122.76	248.2	2123.22	296.862	2122.76	349.709	2122.91	258.764	2122.91	495.658	2122.91	316.596
2124.39	249.606	2124.86	287.576	2124.39	303.673	2124.55	268.086	2124.55	501.874	2124.55	343.484
2126.03	224.029	2126.49	281.317	2126.03	355.677	2126.18	256.487	2126.18	518.118	2126.18	329.393
2127.67	244.468	2128.13	264.069	2127.67	341.722	2127.82	239.369	2127.82	504.39	2127.82	359.324
2129.3	233.923	2129.77	292.836	2129.3	354.805	2129.46	266.416	2129.46	540.689	2129.46	340.275
2130.94	224.396	2131.4	284.629	2130.94	346.927	2131.09	262.09	2131.09	566.015	2131.09	329.248
2132.57	247.885	2133.04	266.448	2132.57	361.088	2132.73	282.412	2132.73	537.369	2132.73	344.241
2134.21	235.391	2134.67	261.293	2134.21	360.287	2134.36	325.534	2134.36	583.75	2134.36	342.255
2135.84	240.914	2136.3	270.162	2135.84	352.523	2135.99	262.796	2135.99	583.158	2135.99	354.288
2137.47	242.454	2137.94	266.057	2137.47	351.796	2137.63	262.256	2137.63	601.592	2137.63	377.342
2139.11	219.011	2139.57	257.976	2139.11	359.107	2139.26	279.59	2139.26	644.054	2139.26	366.416
2140.74	239.586	2141.2	268.92	2140.74	315.453	2140.89	261.241	2140.89	636.543	2140.89	354.509
2142.37	243.178	2142.83	291.888	2142.37	344.836	2142.52	271.231	2142.52	651.058	2142.52	357.621
2144	237.787	2144.47	312.88	2144	361.255	2144.16	268.93	2144.16	658.6	2144.16	372.752
2145.63	261.414	2146.1	281.897	2145.63	339.709	2145.79	280.808	2145.79	677.168	2145.79	353.903
2147.26	214.058	2147.73	239.937	2147.26	354.198	2147.42	261.312	2147.42	666.763	2147.42	379.072
2148.89	261.721	2149.36	255.981	2148.89	324.721	2149.05	268.922	2149.05	699.385	2149.05	365.26
2150.52	266.401	2150.99	249.044	2150.52	332.28	2150.68	282.093	2150.68	684.032	2150.68	362.466
2152.15	256.099	2152.61	302.131	2152.15	344.872	2152.31	274.969	2152.31	707.706	2152.31	378.691
2153.78	257.816	2154.24	270.241	2153.78	342.499	2153.93	276.483	2153.93	700.407	2153.93	378.933
2155.41	223.551	2155.87	271.374	2155.41	320.159	2155.56	265.705	2155.56	697.133	2155.56	381.194
2157.04	289.304	2157.5	274.53	2157.04	326.852	2157.19	280.185	2157.19	686.886	2157.19	379.472
2158.66	224.076	2159.13	281.709	2158.66	323.579	2158.82	274.369	2158.82	687.665	2158.82	329.769
2160.29	246.867	2160.75	267.91	2160.29	324.339	2160.44	254.413	2160.44	674.47	2160.44	356.082
2161.92	273.56	2162.38	268.133	2161.92	338.769	2162.07	278.799	2162.07	652.301	2162.07	344.413
2163.54	231.006	2164	286.276	2163.54	314.813	2163.7	268.115	2163.7	657.158	2163.7	342.762
2165.17	242.505	2165.63	281.647	2165.17	301.813	2165.32	261.757	2165.32	633.041	2165.32	346.127
2166.79	232.353	2167.25	239.937	2166.79	348.913	2166.95	257.265	2166.95	630.95	2166.95	365.51
2168.42	241.221	2168.88	297.243	2168.42	337.044	2168.57	262.64	2168.57	598.885	2168.57	359.909
2170.04	215.108	2170.5	261.581	2170.04	372.229	2170.19	272.341	2170.19	616.846	2170.19	357.326
2171.66	213.015	2172.12	283.951	2171.66	364.466	2171.82	254.975	2171.82	599.693	2171.82	352.759
2173.29	234.941	2173.75	279.351	2173.29	327.754	2173.44	254.862	2173.44	589.846	2173.44	332.209
2174.91	244.888	2175.37	275.782	2174.91	310.092	2175.06	261.538	2175.06	582.885	2175.06	348.675
2176.53	244.856	2176.99	293.243	2176.53	328.48	2176.68	246.686	2176.68	566.95	2176.68	336.158
2178.15	231.844	2178.61	248.733	2178.15	358.916	2178.31	268.171	2178.31	560.041	2178.31	347.657
2179.77	235.852	2180.23	283.253	2179.77	360.4	2179.93	272.436	2179.93	536.158	2179.93	330.172
2181.39	224.882	2181.85	262.801	2181.39	315.931	2181.55	251.478	2181.55	515.301	2181.55	353.704
2183.01	226.934	2183.47	278.378	2183.01	325.508	2183.17	262.547	2183.17	513.47	2183.17	328.251
2184.63	244.006	2185.09	257.984	2184.63	339.13	2184.79	253.934	2184.79	516.665	2184.79	331.815
2186.25	232.101	2186.71	259.617	2186.25	351.798	2186.41	268.115	2186.41	509.886	2186.41	340.394
2187.87	256.217	2188.33	310.277	2187.87	322.509	2188.02	260.151	2188.02	498.133	2188.02	342.99
2189.49	208.356	2189.95	274.964	2189.49	319.265	2189.64	258.974	2189.64	477.407	2189.64	329.601
2191.11	270.983	2191.57	263.679	2191.11	302.063	2191.26	273.203	2191.26	495.706	2191.26	339.228
2192.72	271.628	2193.18	272.42	2192.72	343.903	2192.88	252.36	2192.88	493.032	2192.88	322.871
2194.34	237.29	2194.8	250.187	2194.34	359.785	2194.49	261.08	2194.49	467.385	2194.49	337.529
2195.96	213.969	2196.42	279.98	2195.96	317.709	2196.11	251.964	2196.11	477.763	2196.11	325.203
2197.57	241.65	2198.03	282.799	2197.57	315.673	2197.72	263.795	2197.72	481.168	2197.72	324.892
2199.19	250.348	2199.65	274.643	2199.19	369.677	2199.34	278.092	2199.34	473.6	2199.34	332.597
2200.8	236.065	2201.26	256.513	2200.8	327.722	2200.95	263.467	2200.95	462.058	2200.95	325.317
2202.42	264.799	2202.88	271.407	2202.42	340.805	2202.57	263.632	2202.57	481.543	2202.57	346.053
2204.03	251.553	2204.49	291.327	2204.03	372.927	2204.18	244.114	2204.18	460.054	2204.18	316.804
2205.64	236.325	2206.1	288.271	2205.64	362.088	2205.8	264.009	2205.8	478.592	2205.8	339.57
2207.26	215.115	2207.71	273.239	2207.26	361.287	2207.41	249.445	2207.41	475.158	2207.41	340.352
2208.87	228.925	2209.33	281.231	2208.87	323.523	2209.02	264.447	2209.02	458.75	2209.02	331.148
2210.48	250.754	2210.94	293.247	2210.48	316.796	2210.63	251.145	2210.63	454.369	2210.63	325.96
2212.09	251.602	2212.55	243.287	2212.09	340.107	2212.24	257.558	2212.24	458.015	2212.24	307.787
2213.7	239.469	2214.16	284.351	2213.7	336.453	2213.86	247.981	2213.86	483.689	2213.86	359.63
2215.31	208.356	2215.77	274.437	2215.31	320.836	2215.47	253.193	2215.47	458.39	2215.47	329.487
2216.92	223.263	2217.38	282.585	2216.92	359.255	2217.08	269.5	2217.08	445.118	2217.08	338.359
2218.53	232.19	2218.99	253.475	2218.53	339.709	2218.68	248.886	2218.68	456.874	2218.68	310.247
2220.14	236.137	2220.6	260.585	2220.14	332.198	2220.29	239.369	2220.29	446.658	2220.29	310.149
2221.75	237.104	2222.21	291.828	2221.75	369.721	2221.9	259.91	2221.9	460.47	2221.9	300.067
2223.36	236.092	2223.82	264.984	2223.36	337.28	2223.51	270.002	2223.51	455.31	2223.51	327.709
2224.97	226.101	2225.42	274.163	2224.97	309.872	2225.12	266.565	2225.12	424.157	2225.12	307.368
2226.57	212.131	2227.03	253.364	2226.57	305.499	2226.73	260.053	2226.73	462.87	2226.73	323.042
2228.18	244.182	2228.64	278.587	2228.18	349.159	2228.33	252.275	2228.33	442.689	2228.33	313.731
2229.79	244.255	2230.24	251.833	2229.79	315.852	2229.94	259.382	2229.94	469.493	2229.94	322.436
2231.39	250.349	2231.85	278.101	2231.39	312.579	2231.54	239.369	2231.54	867.324	2231.54	328.156
2233	307.466	2233.45	279.391	2233	346.339	2233.15	263.679	2233.15	494.182	2233.15	321.892
2234.6	242.605	2235.06	294.702	2234.6	364.131	2234.75	274.466	2234.75	447.065	2234.75	324.643
2236.21	215.766	2236.66	284.036	2236.21	348.956	2236.36	254.492	2236.36	457.974	2236.36	308.409
2237.81	231.951	2238.27	275.391	2237.81	340.813	2237.96	264.084	2237.96	442.909	2237.96	323.19
2239.41	259.159	2239.87	261.768	2239.41	301.813	2239.57	263.231	2239.57	442.87	2239.57	306.987
2241.02	218.39	2241.47	282.166	2241.02	351.344	2241.17	256.24	2241.17	424.157	2241.17	301.799
2242.62	267.645	2243.08	278.585	2242.62	328.921	2242.77	254.192	2242.77	436.87	2242.77	323.626
2244.22	237.924	2244.68	270.026	2244.22	336.543	2244.37	250.315	2244.37	442.909	2244.37	327.468
2245.82	248.228	2246.28	274.487	2245.82	351.211	2245.97	269.848	2245.97	456.974	2245.97	331.325
2247.42	234.557	2247.88	269.97	2247.42	319.922	2247.58	277.704	2247.58	442.065	2247.58	317.198
2249.02	234.912	2249.48	280.474	2249.02	354.677	2249.18	261.568	2249.18	446.182	2249.18	349.085
2250.62	262.292	2251.08	280.998	2250.62	321.475	2250.78	243.603	2250.78	439.324	2250.78	315.988
2252.22	271.698	2252.68	275.544	2252.22	349.316	2252.38	258.282	2252.38	440.493	2252.38	318.905
2253.82	252.131	2254.28	273.11	2253.82	319.193	2253.97	249.585	2253.97	452.689	2253.97	318.838
2255.42	244.591	2255.88	291.696	2255.42	328.075	2255.57	263.683	2255.57	424.87	2255.57	347.785
2257.02	223.078	2257.48	271.304	2257.02	345.999	2257.17	265.486	2257.17	440.949	2257.17	324.748
2258.62	262.078	2259.07	279.931	2258.62	342.963	2258.77	241.449	2258.77	426.87	2258.77	306.725
2260.22	226.756	2260.67	267.58	2260.22	328.967	2260.37	246.979	2260.37	438.909	2260.37	300.067
2261.81	255.607	2262.27	304.248	2261.81	323.011	2261.96	254.987	2261.96	435.974	2261.96	324.615
2263.41	249.474	2263.86	269.937	2263.41	345.095	2263.56	252.547	2263.56	428.053	2263.56	301.177
2265	208.356	2265.46	298.646	2265	335.217	2265.16	270.437	2265.16	456.144	2265.16	307.752
2266.6	230.254	2267.05	281.376	2266.6	349.378	2266.75	266.183	2266.75	443.261	2266.75	318.354
2268.19	256.168	2268.65	271.126	2268.19	339.577	2268.35	249.632	2268.35	454.404	2268.35	309.982
2269.79	236.098	2270.24	264.896	2269.79	317.577	2269.94	266.34	2269.94	435.573	2269.94	324.635
2271.38	232.043	2271.84	292.686	2271.38	301.813	2271.53	255.361	2271.53	451.768	2271.53	309.313
2272.98	258.004	2273.43	277.496	2272.98	318.945	2273.13	247.477	2273.13	428.989	2273.13	310.016
2274.57	236.981	2275.02	277.326	2274.57	316.13	2274.72	250.072	2274.72	432.236	2274.72	320.743
2276.16	208.356	2276.62	292.176	2276.16	318.333	2276.31	254.759	2276.31	430.197	2276.31	309.494
2277.75	223.981	2278.21	296.046	2277.75	325.57	2277.91	239.369	2277.91	431.976	2277.91	313.269
2279.35	213.004	2279.8	239.937	2279.35	347.858	2279.5	260.482	2279.5	433.781	2279.5	300.067
2280.94	234.043	2281.39	299.04	2280.94	321.197	2281.09	240.379	2281.09	446.612	2281.09	326.865
2282.53	239.098	2282.98	269.203	2282.53	338.584	2282.68	250.461	2282.68	436.469	2282.68	314.685
2284.12	237.168	2284.57	258.423	2284.12	320.021	2284.27	250.124	2284.27	429.352	2284.27	321.528
2285.71	232.254	2286.16	250.698	2285.71	318.504	2285.86	239.369	2285.86	436.261	2285.86	309.394
2287.3	245.356	2287.75	282.698	2287.3	339.504	2287.45	251.681	2287.45	447.196	2287.45	304.394
2288.89	208.474	2289.34	300.028	2288.89	325.035	2289.04	256.788	2289.04	424.157	2289.04	303.27
2290.48	229.607	2290.93	269.411	2290.48	346.612	2290.63	253.942	2290.63	424.157	2290.63	301.158
2292.06	249.756	2292.52	287.844	2292.06	342.235	2292.21	246.218	2292.21	443.157	2292.21	300.067
2293.65	261.921	2294.1	281.327	2293.65	333.902	2293.8	248.39	2293.8	429.196	2293.8	307.175
2295.24	235.101	2295.69	303.859	2295.24	344.614	2295.39	260.456	2295.39	432.261	2295.39	314.32
2296.82	245.298	2297.28	284.437	2296.82	335.369	2296.97	249.171	2296.97	431.352	2296.97	330.482
2298.41	246.51	2298.86	269.062	2298.41	341.167	2298.56	250.24	2298.56	455.469	2298.56	303.662
2300	255.738	2300.45	258.732	2300	336.007	2300.15	261.199	2300.15	432.612	2300.15	303.877
2301.58	239.982	2302.03	299.445	2301.58	340.889	2301.73	253.114	2301.73	438.691	2301.73	310.126
2303.17	261.242	2303.62	288.202	2303.17	301.813	2303.32	265.996	2303.32	439.153	2303.32	327.408
2304.75	216.518	2305.2	282	2304.75	334.722	2304.9	262.295	2304.9	441.642	2304.9	309.721
2306.33	262.81	2306.79	269.802	2306.33	342.688	2306.48	262.938	2306.48	424.157	2306.48	300.067
2307.92	229.119	2308.37	298.641	2307.92	329.711	2308.07	267.311	2308.07	427.565	2308.07	324.348
2309.5	250.443	2309.95	303.521	2309.5	347.789	2309.65	269.254	2309.65	439	2309.65	346.662
2311.08	275.783	2311.53	309.44	2311.08	357.92	2311.23	266.307	2311.23	457.461	2311.23	326.007
2312.66	240.14	2313.12	308.397	2312.66	315.105	2312.81	275.088	2312.81	439.95	2312.81	322.384
2314.25	241.513	2314.7	268.392	2314.25	332.342	2314.4	270.973	2314.4	460.465	2314.4	330.79
2315.83	238.903	2316.28	284.425	2315.83	347.63	2315.98	266.273	2315.98	437.007	2315.98	331.226
2317.41	242.309	2317.86	302.493	2317.41	341.969	2317.56	249.908	2317.56	444.576	2317.56	333.691
2318.99	269.731	2319.44	293.598	2318.99	352.356	2319.14	264.352	2319.14	458.171	2319.14	339.184
2320.57	248.17	2321.02	304.737	2320.57	366.792	2320.72	275.748	2320.72	473.792	2320.72	330.705
2322.15	288.626	2322.6	348.911	2322.15	404.276	2322.3	273.012	2322.3	475.44	2322.3	351.254
2323.73	292.098	2324.18	326.119	2323.73	366.807	2323.88	272.767	2323.88	498.114	2323.88	353.829
2325.3	307.587	2325.75	349.36	2325.3	407.384	2325.45	319.951	2325.45	493.814	2325.45	376.431
2326.88	268.587	2327.33	283.634	2326.88	396.006	2327.03	263.125	2327.03	457.541	2327.03	352.058
2328.46	272.093	2328.91	291.941	2328.46	375.674	2328.61	281.429	2328.61	443.293	2328.61	327.712
2330.04	239.616	2330.49	281.279	2330.04	353.385	2330.19	275.749	2330.19	427.072	2330.19	312.378
2331.61	235.156	2332.06	282.648	2331.61	351.141	2331.76	263.94	2331.76	442.872	2331.76	321.057
2333.19	227.713	2333.64	259.049	2333.19	352.939	2333.34	269.392	2333.34	470.677	2333.34	329.759
2334.76	258.288	2335.21	294.049	2334.76	358.939	2334.91	263.852	2334.91	449.508	2334.91	325.759
2336.34	240.88	2336.79	291.48	2336.34	345.779	2336.49	258.863	2336.49	425.365	2336.49	313.487
2337.91	233.199	2338.36	275.94	2337.91	314.661	2338.06	267.441	2338.06	434.248	2338.06	309.238
2339.49	249.317	2339.94	284.431	2339.49	351.585	2339.64	263.732	2339.64	424.157	2339.64	339.012
2341.06	257.45	2341.51	283.951	2341.06	356.549	2341.21	260.661	2341.21	444.778	2341.21	300.81
2342.63	237.599	2343.08	265.499	2342.63	339.553	2342.78	273	2342.78	460.426	2342.78	318.631
2344.21	233.764	2344.66	288.076	2344.21	325.598	2344.36	250.869	2344.36	439.1	2344.36	320.474
2345.78	238.945	2346.23	245.681	2345.78	342.681	2345.93	270.005	2345.93	455.8	2345.93	328.34
2347.35	251.141	2347.8	285.314	2347.35	371.803	2347.5	286.702	2347.5	448.523	2347.5	319.227
2348.92	245.353	2349.37	259.975	2348.92	355.964	2349.07	257.866	2349.07	459.249	2349.07	310.136
2350.49	244.581	2350.94	281.662	2350.49	324.163	2350.64	276.452	2350.64	446.002	2350.64	300.067
2352.06	273.825	2352.51	279.377	2352.06	335.399	2352.21	272.899	2352.21	441.781	2352.21	318.643
2353.63	241.085	2354.08	270.117	2353.63	329.672	2353.78	244.127	2353.78	438.586	2353.78	326.272
2355.2	259.361	2355.65	282.885	2355.2	347.983	2355.35	260.315	2355.35	437.405	2355.35	303.952
2356.77	249.653	2357.22	286.678	2356.77	351.329	2356.92	255.593	2356.92	437.158	2356.92	310.682
2358.34	267.962	2358.79	260.497	2358.34	324.712	2358.49	275.515	2358.49	449.937	2358.49	312.459
2359.91	259.286	2360.36	276.341	2359.91	337.131	2360.06	259.138	2360.06	438.742	2360.06	300.282
2361.48	243.626	2361.93	256.211	2361.48	324.585	2361.63	266.173	2361.63	456.573	2361.63	312.15
2363.04	242.983	2363.49	275.105	2363.04	316.074	2363.19	239.369	2363.19	426.43	2363.19	301.06
2364.61	208.356	2365.06	269.025	2364.61	326.597	2364.76	261.313	2364.76	430.313	2364.76	307.013
2366.18	246.333	2366.63	256.968	2366.18	328.156	2366.33	263.568	2366.33	433.222	2366.33	304.006
2367.74	208.356	2368.19	239.937	2367.74	346.748	2367.89	239.369	2367.89	424.157	2367.89	302.034
2369.31	228.003	2369.76	258.921	2369.31	336.324	2369.46	245.552	2369.46	450.118	2369.46	300.067
2370.87	242.356	2371.32	239.937	2370.87	316.813	2371.02	239.369	2371.02	424.157	2371.02	304.067
2372.44	208.356	2372.89	239.937	2372.44	301.813	2372.59	239.369	2372.59	424.157	2372.59	300.067

## Sheet: Fig. 4a 
Shear rate	5mgmL	10mgmL	20mgmL	30mgmL	40mgmL	50mgmL	100mgmL	150mgmL
0.1	1.5241	0.15136	0.7107	2.2732	2.7067	5.1481	27.655	22.434
0.158	1.3356	1.7216	1.9751	0.85918	2.4349	4.524	15.071	19.551
0.251	1.0499	1.5942	1.6414	0.98578	2.3907	3.1812	9.1922	11.742
0.398	0.72545	0.88429	1.0102	0.96761	1.7015	2.2631	6.0606	6.0361
0.631	0.62266	0.61672	0.9769	0.75596	1.0873	2.2466	3.4403	3.9113
1	0.50454	0.51119	0.72683	0.57369	0.88827	1.7252	2.5338	2.8306
1.58	0.36145	0.34118	0.4586	0.48597	0.5919	1.3453	1.7891	2.0935
2.51	0.23408	0.25279	0.37127	0.40134	0.46038	0.86251	1.2946	1.3497
3.98	0.1993	0.20118	0.24517	0.26507	0.38852	0.53101	0.97731	1.0811
6.31	0.14638	0.14641	0.19334	0.19784	0.29466	0.35322	0.73105	0.91617
10	0.10733	0.11482	0.13905	0.13928	0.17035	0.23957	0.57872	0.83797
12.6	0.10122	0.097008	0.11287	0.12684	0.11812	0.21215	0.45854	1.0457
15.9	0.092059	0.092125	0.1052	0.10331	0.090087	0.16739	0.37319	0.8649
20	0.073541	0.076404	0.080345	0.084104	0.073353	0.14501	0.35425	0.7672
25.1	0.060784	0.071787	0.075637	0.064593	0.057223	0.10742	0.30518	0.59003
31.6	0.051176	0.063642	0.062625	0.054521	0.045092	0.1004	0.23739	0.59369
39.8	0.043042	0.049895	0.051606	0.042826	0.036903	0.07856	0.2304	0.48554
50.1	0.039306	0.046046	0.044716	0.030787	0.034347	0.064647	0.19741	0.40768
63.1	0.036305	0.042675	0.040592	0.021535	0.033051	0.056869	0.17909	0.39435
79.4	0.020857	0.026625	0.024308	0.025623	0.01958	0.04713	0.15841	0.37183
100	0.014647	0.02036	0.018848	0.022341	0.014766	0.040688	0.15346	0.33296
128	0.015539	0.019977	0.019042	0.015637	0.01599	0.038662	0.14197	0.33039
163	0.011148	0.01475	0.014375	0.014361	0.012092	0.032714	0.129	0.29696
208	0.0074024	0.010602	0.010423	0.012682	0.0089925	0.028949	0.12127	0.27543
266	0.0081454	0.011001	0.011168	0.0080806	0.010295	0.029095	0.10935	0.25158
340	0.0054903	0.007723	0.0080617	0.0087996	0.0076617	0.023942	0.10411	0.24109
434	0.0027446	0.0048321	0.005019	0.0091675	0.0052191	0.019316	0.098879	0.22658
554	0.0049219	0.0068506	0.0066575	0.0051249	0.0075925	0.0197	0.090287	0.22125
707	0.0026666	0.0043438	0.004191	0.0072786	0.0052582	0.015151	0.086884	0.20858
903	0.002739	0.0041929	0.0041167	0.0051495	0.0053677	0.013868	0.079583	0.1998
1150	0.0021526	0.0037387	0.0035795	0.0041287	0.00498	0.013534	0.073698	0.19019
1470	0.0024479	0.0040122	0.0038014	0.0024706	0.0053449	0.013293	0.067778	0.18329
1880	0.0011021	0.0025165	0.00236	0.0030912	0.0039251	0.011126	0.064687	0.17728
2400	0.0014451	0.0028229	0.0027002	0.0023824	0.0042438	0.011041	0.060726	0.17521
3070		0.001665	0.0013711	0.0024648	0.003104	0.0097287	0.058062	0.17243
3920		0.0014452	0.001166	0.0022294	0.0028424	0.0089221	0.056185	0.17197
5000		0.0012204	0.00091934	0.0019822	0.0026142	0.020505	0.053627	0.17359

## Sheet: Fig. 4b
50mgmL
Experimental data				Fitting data
Shear rate (s^{-1})	Viscosity (mPa s)			Shear rate (s^{-1})	Viscosity (mPa s)
0.1	5148.1			0.001	4602.38
0.158	4524			0.0012045	4602.37
0.251	3181.2			0.00145083	4602.35
0.398	2263.1			0.00174753	4602.33
0.631	2246.6			0.0021049	4602.31
1	1725.2			0.00253536	4602.27
1.58	1345.3			0.00305386	4602.21
2.51	862.51			0.00367838	4602.12
3.98	531.01			0.00443062	4602
6.31	353.22			0.0053367	4601.82
10	239.57			0.00642807	4601.57
10	258.7			0.00774264	4601.19
12.6	212.15			0.00932603	4600.65
15.8	167.39			0.0112332	4599.86
20	145.01			0.0135305	4598.72
25.1	107.42			0.0162975	4597.07
31.6	100.4			0.0196304	4594.67
39.8	78.56			0.0236449	4591.2
50.1	64.647			0.0284804	4586.19
63.1	56.869			0.0343047	4578.94
79.4	47.13			0.0413201	4568.5
100	40.688			0.0497702	4553.49
100	43.899			0.0599484	4532
128	38.662			0.0722081	4501.42
163	32.714			0.0869749	4458.26
208	28.949			0.104762	4398.03
266	29.095			0.126186	4315.3
340	23.942			0.151991	4204.03
434	19.316			0.183074	4058.41
554	19.7			0.220513	3874.22
707	15.151			0.265609	3650.55
903	13.868			0.319927	3391.13
1150	13.534			0.385353	3104.49
1470	13.293			0.464159	2802.65
1880	11.126			0.559081	2498.66
2400	11.041			0.673415	2204.21
3070	9.7287			0.811131	1928.02
3920	8.9221			0.97701	1675.47
5000	20.505			1.17681	1448.97
				1.41747	1248.74
				1.70735	1073.56
				2.05651	921.439
				2.47708	790.04
				2.98365	676.959
				3.59381	579.893
				4.32876	496.723
				5.21401	425.55
				6.28029	364.695
				7.56463	312.694
				9.11163	268.276
				10.975	230.347
				13.2194	197.964
				15.9228	170.322
				19.1791	146.727
				23.1013	126.589
				27.8256	109.401
				33.516	94.733
				40.3702	82.2148
				48.626	71.5316
				58.5702	62.4146
				70.548	54.6341
				84.9753	47.9944
				102.353	42.3281
				123.285	37.4926
				148.497	33.366
				178.865	29.8444
				215.443	26.8392
				259.502	24.2746
				312.572	22.086
				376.494	20.2183
				453.488	18.6244
				546.228	17.2642
				657.933	16.1035
				792.483	15.1129
				954.548	14.2676
				1149.76	13.5462
				1384.89	12.9306
				1668.1	12.4052
				2009.23	11.9569
				2420.13	11.5743
				2915.05	11.2478
				3511.19	10.9691
				4229.24	10.7314
				5094.14	10.5284
				6135.91	10.3553
				7390.72	10.2075
				8902.15	10.0814
				10722.7	9.97377
				12915.5	9.88193
				15556.8	9.80355
				18738.2	9.73667
				22570.2	9.67959
				27185.9	9.63088
				32745.5	9.58932
				39442.1	9.55384
				47508.1	9.52357
				57223.7	9.49774
				68926.1	9.47569
				83021.8	9.45688
				100000	9.44082

## Sheet: Fig. 4e
	Section A	Section B	Section C
-60 kPa	43.056	47.335	72.45
-70 kPa	49.932	54.823	85.804
-80 kPa	57.393	62.106	97.046
-90 kPa	64.873	69.6	111.4

## Sheet: Fig. 4f
			QuickFit X2	QuickFit Y2
Shear stress	β-sheet content	SD		Quadratic Polynomial Fit of B
72.45	17.76	1.01	72.45	17.8664
85.804	21.46	0.93	72.489	17.8754
97.046	23.7	1.34	72.528	17.8843
111.4	28.86	0.71	72.567	17.8932
			72.606	17.9021
			72.6449	17.9111
			72.6839	17.92
			72.7229	17.9289
			72.7619	17.9379
			72.8009	17.9468
			72.8399	17.9558
			72.8789	17.9647
			72.9179	17.9737
			72.9569	17.9827
			72.9959	17.9916
			73.0348	18.0006
			73.0738	18.0096
			73.1128	18.0186
			73.1518	18.0276
			73.1908	18.0365
			73.2298	18.0455
			73.2688	18.0545
			73.3078	18.0635
			73.3468	18.0725
			73.3857	18.0816
			73.4247	18.0906
			73.4637	18.0996
			73.5027	18.1086
			73.5417	18.1176
			73.5807	18.1267
			73.6197	18.1357
			73.6587	18.1447
			73.6976	18.1538
			73.7366	18.1628
			73.7756	18.1719
			73.8146	18.1809
			73.8536	18.19
			73.8926	18.1991
			73.9316	18.2081
			73.9706	18.2172
			74.0096	18.2263
			74.0486	18.2354
			74.0875	18.2444
			74.1265	18.2535
			74.1655	18.2626
			74.2045	18.2717
			74.2435	18.2808
			74.2825	18.2899
			74.3215	18.299
			74.3605	18.3081
			74.3995	18.3173
			74.4384	18.3264
			74.4774	18.3355
			74.5164	18.3446
			74.5554	18.3538
			74.5944	18.3629
			74.6334	18.3721
			74.6724	18.3812
			74.7114	18.3903
			74.7503	18.3995
			74.7893	18.4087
			74.8283	18.4178
			74.8673	18.427
			74.9063	18.4362
			74.9453	18.4453
			74.9843	18.4545
			75.0233	18.4637
			75.0623	18.4729
			75.1012	18.4821
			75.1402	18.4913
			75.1792	18.5005
			75.2182	18.5097
			75.2572	18.5189
			75.2962	18.5281
			75.3352	18.5373
			75.3742	18.5465
			75.4132	18.5557
			75.4522	18.565
			75.4911	18.5742
			75.5301	18.5834
			75.5691	18.5927
			75.6081	18.6019
			75.6471	18.6111
			75.6861	18.6204
			75.7251	18.6297
			75.7641	18.6389
			75.803	18.6482
			75.842	18.6575
			75.881	18.6667
			75.92	18.676
			75.959	18.6853
			75.998	18.6946
			76.037	18.7038
			76.076	18.7131
			76.115	18.7224
			76.1539	18.7317
			76.1929	18.7411
			76.2319	18.7504
			76.2709	18.7597
			76.3099	18.769
			76.3489	18.7783
			76.3879	18.7876
			76.4269	18.797
			76.4659	18.8063
			76.5049	18.8156
			76.5438	18.825
			76.5828	18.8343
			76.6218	18.8437
			76.6608	18.853
			76.6998	18.8624
			76.7388	18.8717
			76.7778	18.8811
			76.8168	18.8905
			76.8558	18.8999
			76.8947	18.9092
			76.9337	18.9186
			76.9727	18.928
			77.0117	18.9374
			77.0507	18.9468
			77.0897	18.9562
			77.1287	18.9656
			77.1677	18.975
			77.2067	18.9844
			77.2456	18.9938
			77.2846	19.0033
			77.3236	19.0127
			77.3626	19.0221
			77.4016	19.0315
			77.4406	19.041
			77.4796	19.0504
			77.5186	19.0599
			77.5576	19.0693
			77.5965	19.0787
			77.6355	19.0882
			77.6745	19.0977
			77.7135	19.1071
			77.7525	19.1166
			77.7915	19.1261
			77.8305	19.1355
			77.8695	19.145
			77.9085	19.1545
			77.9475	19.164
			77.9864	19.1735
			78.0254	19.183
			78.0644	19.1925
			78.1034	19.202
			78.1424	19.2115
			78.1814	19.221
			78.2204	19.2305
			78.2594	19.2401
			78.2983	19.2496
			78.3373	19.2591
			78.3763	19.2687
			78.4153	19.2782
			78.4543	19.2877
			78.4933	19.2973
			78.5323	19.3068
			78.5713	19.3164
			78.6103	19.3259
			78.6492	19.3355
			78.6882	19.3451
			78.7272	19.3546
			78.7662	19.3642
			78.8052	19.3738
			78.8442	19.3834
			78.8832	19.393
			78.9222	19.4026
			78.9612	19.4122
			79.0002	19.4217
			79.0391	19.4313
			79.0781	19.441
			79.1171	19.4506
			79.1561	19.4602
			79.1951	19.4698
			79.2341	19.4794
			79.2731	19.4891
			79.3121	19.4987
			79.3511	19.5083
			79.39	19.518
			79.429	19.5276
			79.468	19.5373
			79.507	19.5469
			79.546	19.5566
			79.585	19.5662
			79.624	19.5759
			79.663	19.5856
			79.7019	19.5952
			79.7409	19.6049
			79.7799	19.6146
			79.8189	19.6243
			79.8579	19.634
			79.8969	19.6437
			79.9359	19.6534
			79.9749	19.6631
			80.0139	19.6728
			80.0529	19.6825
			80.0918	19.6922
			80.1308	19.7019
			80.1698	19.7116
			80.2088	19.7214
			80.2478	19.7311
			80.2868	19.7408
			80.3258	19.7506
			80.3648	19.7603
			80.4038	19.7701
			80.4427	19.7798
			80.4817	19.7896
			80.5207	19.7993
			80.5597	19.8091
			80.5987	19.8189
			80.6377	19.8286
			80.6767	19.8384
			80.7157	19.8482
			80.7546	19.858
			80.7936	19.8677
			80.8326	19.8775
			80.8716	19.8873
			80.9106	19.8971
			80.9496	19.9069
			80.9886	19.9167
			81.0276	19.9265
			81.0666	19.9364
			81.1056	19.9462
			81.1445	19.956
			81.1835	19.9658
			81.2225	19.9757
			81.2615	19.9855
			81.3005	19.9953
			81.3395	20.0052
			81.3785	20.015
			81.4175	20.0249
			81.4565	20.0348
			81.4955	20.0446
			81.5344	20.0545
			81.5734	20.0644
			81.6124	20.0742
			81.6514	20.0841
			81.6904	20.094
			81.7294	20.1039
			81.7684	20.1138
			81.8074	20.1237
			81.8464	20.1335
			81.8853	20.1435
			81.9243	20.1534
			81.9633	20.1633
			82.0023	20.1732
			82.0413	20.1831
			82.0803	20.193
			82.1193	20.203
			82.1583	20.2129
			82.1972	20.2228
			82.2362	20.2328
			82.2752	20.2427
			82.3142	20.2526
			82.3532	20.2626
			82.3922	20.2726
			82.4312	20.2825
			82.4702	20.2925
			82.5092	20.3025
			82.5482	20.3124
			82.5871	20.3224
			82.6261	20.3324
			82.6651	20.3424
			82.7041	20.3524
			82.7431	20.3623
			82.7821	20.3723
			82.8211	20.3823
			82.8601	20.3923
			82.8991	20.4023
			82.938	20.4124
			82.977	20.4224
			83.016	20.4324
			83.055	20.4424
			83.094	20.4524
			83.133	20.4625
			83.172	20.4725
			83.211	20.4826
			83.2499	20.4926
			83.2889	20.5027
			83.3279	20.5127
			83.3669	20.5228
			83.4059	20.5328
			83.4449	20.5429
			83.4839	20.553
			83.5229	20.563
			83.5619	20.5731
			83.6008	20.5832
			83.6398	20.5933
			83.6788	20.6034
			83.7178	20.6135
			83.7568	20.6236
			83.7958	20.6337
			83.8348	20.6438
			83.8738	20.6539
			83.9128	20.664
			83.9518	20.6741
			83.9907	20.6842
			84.0297	20.6944
			84.0687	20.7045
			84.1077	20.7146
			84.1467	20.7248
			84.1857	20.7349
			84.2247	20.7451
			84.2637	20.7552
			84.3026	20.7654
			84.3416	20.7755
			84.3806	20.7857
			84.4196	20.7959
			84.4586	20.806
			84.4976	20.8162
			84.5366	20.8264
			84.5756	20.8366
			84.6146	20.8468
			84.6535	20.857
			84.6925	20.8672
			84.7315	20.8774
			84.7705	20.8876
			84.8095	20.8978
			84.8485	20.908
			84.8875	20.9182
			84.9265	20.9284
			84.9655	20.9386
			85.0045	20.9489
			85.0434	20.9591
			85.0824	20.9693
			85.1214	20.9796
			85.1604	20.9898
			85.1994	21.0001
			85.2384	21.0103
			85.2774	21.0206
			85.3164	21.0309
			85.3554	21.0411
			85.3943	21.0514
			85.4333	21.0617
			85.4723	21.072
			85.5113	21.0822
			85.5503	21.0925
			85.5893	21.1028
			85.6283	21.1131
			85.6673	21.1234
			85.7063	21.1337
			85.7452	21.144
			85.7842	21.1543
			85.8232	21.1646
			85.8622	21.175
			85.9012	21.1853
			85.9402	21.1956
			85.9792	21.2059
			86.0182	21.2163
			86.0572	21.2266
			86.0961	21.237
			86.1351	21.2473
			86.1741	21.2577
			86.2131	21.268
			86.2521	21.2784
			86.2911	21.2887
			86.3301	21.2991
			86.3691	21.3095
			86.4081	21.3199
			86.4471	21.3302
			86.486	21.3406
			86.525	21.351
			86.564	21.3614
			86.603	21.3718
			86.642	21.3822
			86.681	21.3926
			86.72	21.403
			86.759	21.4134
			86.798	21.4239
			86.8369	21.4343
			86.8759	21.4447
			86.9149	21.4551
			86.9539	21.4656
			86.9929	21.476
			87.0319	21.4864
			87.0709	21.4969
			87.1099	21.5073
			87.1488	21.5178
			87.1878	21.5282
			87.2268	21.5387
			87.2658	21.5492
			87.3048	21.5597
			87.3438	21.5701
			87.3828	21.5806
			87.4218	21.5911
			87.4608	21.6016
			87.4998	21.6121
			87.5387	21.6226
			87.5777	21.6331
			87.6167	21.6436
			87.6557	21.6541
			87.6947	21.6646
			87.7337	21.6751
			87.7727	21.6856
			87.8117	21.6961
			87.8507	21.7067
			87.8896	21.7172
			87.9286	21.7277
			87.9676	21.7383
			88.0066	21.7488
			88.0456	21.7594
			88.0846	21.7699
			88.1236	21.7805
			88.1626	21.791
			88.2015	21.8016
			88.2405	21.8122
			88.2795	21.8227
			88.3185	21.8333
			88.3575	21.8439
			88.3965	21.8545
			88.4355	21.8651
			88.4745	21.8757
			88.5135	21.8863
			88.5524	21.8969
			88.5914	21.9075
			88.6304	21.9181
			88.6694	21.9287
			88.7084	21.9393
			88.7474	21.9499
			88.7864	21.9606
			88.8254	21.9712
			88.8644	21.9818
			88.9034	21.9925
			88.9423	22.0031
			88.9813	22.0138
			89.0203	22.0244
			89.0593	22.0351
			89.0983	22.0457
			89.1373	22.0564
			89.1763	22.0671
			89.2153	22.0777
			89.2542	22.0884
			89.2932	22.0991
			89.3322	22.1098
			89.3712	22.1205
			89.4102	22.1311
			89.4492	22.1418
			89.4882	22.1525
			89.5272	22.1632
			89.5662	22.174
			89.6052	22.1847
			89.6441	22.1954
			89.6831	22.2061
			89.7221	22.2168
			89.7611	22.2276
			89.8001	22.2383
			89.8391	22.249
			89.8781	22.2598
			89.9171	22.2705
			89.9561	22.2813
			89.9951	22.292
			90.034	22.3028
			90.073	22.3135
			90.112	22.3243
			90.151	22.3351
			90.19	22.3458
			90.229	22.3566
			90.268	22.3674
			90.307	22.3782
			90.346	22.389
			90.3849	22.3998
			90.4239	22.4106
			90.4629	22.4214
			90.5019	22.4322
			90.5409	22.443
			90.5799	22.4538
			90.6189	22.4646
			90.6579	22.4754
			90.6968	22.4863
			90.7358	22.4971
			90.7748	22.5079
			90.8138	22.5188
			90.8528	22.5296
			90.8918	22.5405
			90.9308	22.5513
			90.9698	22.5622
			91.0088	22.573
			91.0477	22.5839
			91.0867	22.5948
			91.1257	22.6056
			91.1647	22.6165
			91.2037	22.6274
			91.2427	22.6383
			91.2817	22.6491
			91.3207	22.66
			91.3597	22.6709
			91.3987	22.6818
			91.4376	22.6927
			91.4766	22.7036
			91.5156	22.7146
			91.5546	22.7255
			91.5936	22.7364
			91.6326	22.7473
			91.6716	22.7583
			91.7106	22.7692
			91.7495	22.7801
			91.7885	22.7911
			91.8275	22.802
			91.8665	22.813
			91.9055	22.8239
			91.9445	22.8349
			91.9835	22.8458
			92.0225	22.8568
			92.0615	22.8678
			92.1004	22.8787
			92.1394	22.8897
			92.1784	22.9007
			92.2174	22.9117
			92.2564	22.9227
			92.2954	22.9337
			92.3344	22.9447
			92.3734	22.9557
			92.4124	22.9667
			92.4514	22.9777
			92.4903	22.9887
			92.5293	22.9997
			92.5683	23.0108
			92.6073	23.0218
			92.6463	23.0328
			92.6853	23.0438
			92.7243	23.0549
			92.7633	23.0659
			92.8023	23.077
			92.8412	23.088
			92.8802	23.0991
			92.9192	23.1101
			92.9582	23.1212
			92.9972	23.1323
			93.0362	23.1433
			93.0752	23.1544
			93.1142	23.1655
			93.1531	23.1766
			93.1921	23.1877
			93.2311	23.1988
			93.2701	23.2099
			93.3091	23.221
			93.3481	23.2321
			93.3871	23.2432
			93.4261	23.2543
			93.4651	23.2654
			93.5041	23.2765
			93.543	23.2876
			93.582	23.2988
			93.621	23.3099
			93.66	23.321
			93.699	23.3322
			93.738	23.3433
			93.777	23.3545
			93.816	23.3656
			93.855	23.3768
			93.8939	23.388
			93.9329	23.3991
			93.9719	23.4103
			94.0109	23.4215
			94.0499	23.4326
			94.0889	23.4438
			94.1279	23.455
			94.1669	23.4662
			94.2059	23.4774
			94.2448	23.4886
			94.2838	23.4998
			94.3228	23.511
			94.3618	23.5222
			94.4008	23.5334
			94.4398	23.5447
			94.4788	23.5559
			94.5178	23.5671
			94.5568	23.5783
			94.5957	23.5896
			94.6347	23.6008
			94.6737	23.6121
			94.7127	23.6233
			94.7517	23.6346
			94.7907	23.6458
			94.8297	23.6571
			94.8687	23.6683
			94.9077	23.6796
			94.9467	23.6909
			94.9856	23.7022
			95.0246	23.7134
			95.0636	23.7247
			95.1026	23.736
			95.1416	23.7473
			95.1806	23.7586
			95.2196	23.7699
			95.2586	23.7812
			95.2976	23.7925
			95.3365	23.8038
			95.3755	23.8151
			95.4145	23.8265
			95.4535	23.8378
			95.4925	23.8491
			95.5315	23.8605
			95.5705	23.8718
			95.6095	23.8831
			95.6484	23.8945
			95.6874	23.9058
			95.7264	23.9172
			95.7654	23.9286
			95.8044	23.9399
			95.8434	23.9513
			95.8824	23.9627
			95.9214	23.974
			95.9604	23.9854
			95.9994	23.9968
			96.0383	24.0082
			96.0773	24.0196
			96.1163	24.031
			96.1553	24.0424
			96.1943	24.0538
			96.2333	24.0652
			96.2723	24.0766
			96.3113	24.088
			96.3503	24.0994
			96.3892	24.1108
			96.4282	24.1223
			96.4672	24.1337
			96.5062	24.1451
			96.5452	24.1566
			96.5842	24.168
			96.6232	24.1795
			96.6622	24.1909
			96.7011	24.2024
			96.7401	24.2138
			96.7791	24.2253
			96.8181	24.2368
			96.8571	24.2482
			96.8961	24.2597
			96.9351	24.2712
			96.9741	24.2827
			97.0131	24.2942
			97.052	24.3057
			97.091	24.3172
			97.13	24.3287
			97.169	24.3402
			97.208	24.3517
			97.247	24.3632
			97.286	24.3747
			97.325	24.3862
			97.364	24.3978
			97.403	24.4093
			97.4419	24.4208
			97.4809	24.4324
			97.5199	24.4439
			97.5589	24.4555
			97.5979	24.467
			97.6369	24.4786
			97.6759	24.4901
			97.7149	24.5017
			97.7538	24.5132
			97.7928	24.5248
			97.8318	24.5364
			97.8708	24.548
			97.9098	24.5596
			97.9488	24.5711
			97.9878	24.5827
			98.0268	24.5943
			98.0658	24.6059
			98.1047	24.6175
			98.1437	24.6291
			98.1827	24.6408
			98.2217	24.6524
			98.2607	24.664
			98.2997	24.6756
			98.3387	24.6872
			98.3777	24.6989
			98.4167	24.7105
			98.4557	24.7222
			98.4946	24.7338
			98.5336	24.7455
			98.5726	24.7571
			98.6116	24.7688
			98.6506	24.7804
			98.6896	24.7921
			98.7286	24.8038
			98.7676	24.8154
			98.8066	24.8271
			98.8456	24.8388
			98.8845	24.8505
			98.9235	24.8622
			98.9625	24.8739
			99.0015	24.8856
			99.0405	24.8973
			99.0795	24.909
			99.1185	24.9207
			99.1575	24.9324
			99.1964	24.9441
			99.2354	24.9558
			99.2744	24.9676
			99.3134	24.9793
			99.3524	24.991
			99.3914	25.0028
			99.4304	25.0145
			99.4694	25.0263
			99.5084	25.038
			99.5473	25.0498
			99.5863	25.0615
			99.6253	25.0733
			99.6643	25.085
			99.7033	25.0968
			99.7423	25.1086
			99.7813	25.1204
			99.8203	25.1322
			99.8593	25.144
			99.8983	25.1557
			99.9372	25.1675
			99.9762	25.1793
			100.015	25.1911
			100.054	25.203
			100.093	25.2148
			100.132	25.2266
			100.171	25.2384
			100.21	25.2502
			100.249	25.262
			100.288	25.2739
			100.327	25.2857
			100.366	25.2976
			100.405	25.3094
			100.444	25.3213
			100.483	25.3331
			100.522	25.345
			100.561	25.3568
			100.6	25.3687
			100.639	25.3806
			100.678	25.3924
			100.717	25.4043
			100.756	25.4162
			100.795	25.4281
			100.834	25.44
			100.873	25.4519
			100.912	25.4638
			100.951	25.4757
			100.99	25.4876
			101.029	25.4995
			101.068	25.5114
			101.107	25.5233
			101.146	25.5352
			101.185	25.5472
			101.224	25.5591
			101.263	25.571
			101.302	25.583
			101.341	25.5949
			101.38	25.6069
			101.419	25.6188
			101.458	25.6308
			101.497	25.6427
			101.536	25.6547
			101.575	25.6667
			101.614	25.6786
			101.653	25.6906
			101.692	25.7026
			101.731	25.7146
			101.77	25.7266
			101.809	25.7386
			101.848	25.7506
			101.887	25.7626
			101.926	25.7746
			101.965	25.7866
			102.004	25.7986
			102.043	25.8106
			102.082	25.8226
			102.121	25.8346
			102.16	25.8467
			102.199	25.8587
			102.238	25.8708
			102.277	25.8828
			102.316	25.8948
			102.355	25.9069
			102.394	25.9189
			102.433	25.931
			102.472	25.9431
			102.511	25.9551
			102.549	25.9672
			102.588	25.9793
			102.627	25.9913
			102.666	26.0034
			102.705	26.0155
			102.744	26.0276
			102.783	26.0397
			102.822	26.0518
			102.861	26.0639
			102.9	26.076
			102.939	26.0881
			102.978	26.1002
			103.017	26.1123
			103.056	26.1245
			103.095	26.1366
			103.134	26.1487
			103.173	26.1609
			103.212	26.173
			103.251	26.1852
			103.29	26.1973
			103.329	26.2095
			103.368	26.2216
			103.407	26.2338
			103.446	26.2459
			103.485	26.2581
			103.524	26.2703
			103.563	26.2825
			103.602	26.2946
			103.641	26.3068
			103.68	26.319
			103.719	26.3312
			103.758	26.3434
			103.797	26.3556
			103.836	26.3678
			103.875	26.38
			103.914	26.3922
			103.953	26.4044
			103.992	26.4167
			104.031	26.4289
			104.07	26.4411
			104.109	26.4534
			104.148	26.4656
			104.187	26.4778
			104.226	26.4901
			104.265	26.5023
			104.304	26.5146
			104.343	26.5268
			104.382	26.5391
			104.421	26.5514
			104.46	26.5636
			104.499	26.5759
			104.538	26.5882
			104.577	26.6005
			104.616	26.6128
			104.655	26.6251
			104.694	26.6374
			104.733	26.6497
			104.772	26.662
			104.811	26.6743
			104.85	26.6866
			104.889	26.6989
			104.928	26.7112
			104.967	26.7235
			105.006	26.7359
			105.045	26.7482
			105.084	26.7605
			105.123	26.7729
			105.162	26.7852
			105.201	26.7976
			105.24	26.8099
			105.279	26.8223
			105.318	26.8346
			105.357	26.847
			105.396	26.8594
			105.435	26.8717
			105.474	26.8841
			105.513	26.8965
			105.552	26.9089
			105.591	26.9213
			105.63	26.9337
			105.669	26.9461
			105.708	26.9585
			105.747	26.9709
			105.786	26.9833
			105.825	26.9957
			105.864	27.0081
			105.903	27.0205
			105.942	27.033
			105.981	27.0454
			106.02	27.0578
			106.059	27.0703
			106.097	27.0827
			106.136	27.0952
			106.175	27.1076
			106.214	27.12
			106.253	27.1325
			106.292	27.145
			106.331	27.1574
			106.37	27.1699
			106.409	27.1824
			106.448	27.1949
			106.487	27.2074
			106.526	27.2198
			106.565	27.2323
			106.604	27.2448
			106.643	27.2573
			106.682	27.2698
			106.721	27.2823
			106.76	27.2949
			106.799	27.3074
			106.838	27.3199
			106.877	27.3324
			106.916	27.3449
			106.955	27.3575
			106.994	27.37
			107.033	27.3825
			107.072	27.3951
			107.111	27.4076
			107.15	27.4202
			107.189	27.4327
			107.228	27.4453
			107.267	27.4579
			107.306	27.4704
			107.345	27.483
			107.384	27.4956
			107.423	27.5082
			107.462	27.5208
			107.501	27.5333
			107.54	27.546
			107.579	27.5585
			107.618	27.5711
			107.657	27.5837
			107.696	27.5964
			107.735	27.609
			107.774	27.6216
			107.813	27.6342
			107.852	27.6468
			107.891	27.6595
			107.93	27.6721
			107.969	27.6848
			108.008	27.6974
			108.047	27.71
			108.086	27.7227
			108.125	27.7353
			108.164	27.748
			108.203	27.7607
			108.242	27.7733
			108.281	27.786
			108.32	27.7987
			108.359	27.8114
			108.398	27.824
			108.437	27.8367
			108.476	27.8494
			108.515	27.8621
			108.554	27.8748
			108.593	27.8875
			108.632	27.9002
			108.671	27.9129
			108.71	27.9257
			108.749	27.9384
			108.788	27.9511
			108.827	27.9638
			108.866	27.9766
			108.905	27.9893
			108.944	28.0021
			108.983	28.0148
			109.022	28.0275
			109.061	28.0403
			109.1	28.053
			109.139	28.0658
			109.178	28.0786
			109.217	28.0913
			109.256	28.1041
			109.295	28.1169
			109.334	28.1297
			109.373	28.1425
			109.412	28.1553
			109.451	28.1681
			109.49	28.1808
			109.529	28.1937
			109.568	28.2065
			109.607	28.2193
			109.645	28.2321
			109.684	28.2449
			109.723	28.2577
			109.762	28.2706
			109.801	28.2834
			109.84	28.2962
			109.879	28.3091
			109.918	28.3219
			109.957	28.3347
			109.996	28.3476
			110.035	28.3605
			110.074	28.3733
			110.113	28.3862
			110.152	28.399
			110.191	28.4119
			110.23	28.4248
			110.269	28.4377
			110.308	28.4506
			110.347	28.4635
			110.386	28.4763
			110.425	28.4892
			110.464	28.5021
			110.503	28.515
			110.542	28.528
			110.581	28.5409
			110.62	28.5538
			110.659	28.5667
			110.698	28.5796
			110.737	28.5926
			110.776	28.6055
			110.815	28.6184
			110.854	28.6314
			110.893	28.6443
			110.932	28.6573
			110.971	28.6702
			111.01	28.6832
			111.049	28.6961
			111.088	28.7091
			111.127	28.7221
			111.166	28.7351
			111.205	28.748
			111.244	28.761
			111.283	28.774
			111.322	28.787
			111.361	28.8
			111.4	28.813

## Sheet: Supplementary Fig. 1
	Uncropped scan of the gel

[truncated: 5 more sheets: Supplementary Fig. 4, Supplementary Fig. 5, Supplementary Fig. 6, Supplementary Fig. 10, Supplementary Fig. 11]
